# Supplementary material for: Optimizing the P balance: How do modern maize hybrids react to different starter fertilizers?
Source: PLoS One. 2021 Apr 22;16(4):e0250496. doi: 10.1371/journal.pone.0250496 (PMC8062099; doi:10.1371/journal.pone.0250496)
Supplement: S7 Table — (XLSX) [file pone.0250496.s007.xlsx]

## Sheet: Read me
Legend (traits):
Location	HOH, EWE, DET, KWS, RAGT, DSV	[]
Planting_Date	23th April 2019 EWE; 27th April RAGT; 29th April 2019 HOH; 1st May KWS; 4th May DSV; 6th May 2019 Dettingen	[date]
Fieldnumber	unique PlotID per loc	[1-720]
Variety	was coded for external locs	[]
Breeder	companies	[]
UFD	starter fertilizer (DE: Unterfußdüngung)	[TSP; KAS; DAP; Co]
Block	10 plots per block	[]
X	physical position field	[1-20]
Y	physical position field	[1-14]
Rep	replication	[]
Plotsize	depending on loc: 7.5-9.3	[m2]
PH1_1	Plant height <55 DAS	[cm]
PH1_2	Plant height <55 DAS	[cm]
PH1_3	Plant height <55 DAS	[cm]
PH2_1	Plant height 56-60 DAS	[cm]
PH2_2	Plant height 56-60 DAS	[cm]
PH2_3	Plant height 56-60 DAS	[cm]
PH3_1	Plant height 61-65 DAS	[cm]
PH3_2	Plant height 61-65 DAS	[cm]
PH3_3	Plant height 61-65 DAS	[cm]
EH_1	Ear height	[cm]
EH_2	Ear height	[cm]
EH_3	Ear height	[cm]
PH4_1	Plant height 66-70 DAS	[cm]
PH4_2	Plant height 66-70 DAS	[cm]
PH4_3	Plant height 66-70 DAS	[cm]
PH5_1	Plant height 71-75 DAS	[cm]
PH5_2	Plant height 71-75 DAS	[cm]
PH5_3	Plant height 71-75 DAS	[cm]
PH6_1	Plant height >75 DAS	[cm]
PH6_2	Plant height >75 DAS	[cm]
PH6_3	Plant height >75 DAS	[cm]
PH_fin	final plant height	[cm]
EH_fin	final ear height	[cm]
MF	Male flowering: 50% pollen shed	[date]
FF	Female flowering: 50% silks visible	[date]
DTA	days to anthesis --> planting date	[days after sowing]
DTS	days to silkings --> planting date	[days after sowing]
ASI	Anthesis-silking-interval	[no]
Count	number of harvestable plants	[no]
EV	early vigor	[1-9]
FW	fresh weight	[g]
DW	dry weight	[g]
KTS	grain dry matter (DE: Korntrockensubstanz aus DW und FW berechnet)	[%]
FW_total	Total fresh weight	[g]
KTS_on	Grain dry matter online (combine harvester)	[%]
Yield	Grain dry weight yield	[t/ha]
P	P content grains (for FN 1-120 assessed by ICP-OES)	[mg/kg]
P_XRF	P content grains	[mg/kg]

## Sheet: Hybriddata
Location	Planting_Date	Fieldnumber	Variety	Breeder	UFD	Block	X	Y	Rep	Plotsize	PH1_1	PH1_2	PH1_3	PH2_1	PH2_2	PH2_3	PH3_1	PH3_2	PH3_3	PH4_1	PH4_2	PH4_3	PH5_1	PH5_2	PH5_3	PH6_1	PH6_2	PH6_3	EH_1	EH_2	EH_3	PH_fin	EH_fin	MF	FF	DTA	DTS	ASI	Count	EV	FW	DW	KTS	FW_total	KTS_on	Yield	P_XRF
HOH	2019-04-29	1	LG_30258	Limagrain	TSP	1	1	1	1	7.5	66	60	69	94	95	99	128	125	123	NA	NA	NA	NA	NA	NA	310	300	290	120	105	125	NA	NA	2019-07-21	2019-07-23	83	85	2	NA	NA	510.5	356.4	69.683	8870	66.64	8.24118	2212.2
HOH	2019-04-29	2	LG_30258	Limagrain	Co	1	2	1	1	7.5	66	61	67	103	101	83	116	122	120	NA	NA	NA	NA	NA	NA	285	300	280	105	125	105	NA	NA	2019-07-23	2019-07-24	85	86	1	NA	NA	527.6	359.2	67.948	14460	65.64	13.1004	2300.28
HOH	2019-04-29	3	ES_METRONOM	Euralis	Co	1	3	1	1	7.5	65	73	67	117	112	97	128	139	134	NA	NA	NA	NA	NA	NA	275	275	270	115	115	110	NA	NA	2019-07-23	2019-07-23	85	85	0	NA	NA	461.2	321.9	69.651	12800	68.18	11.8871	2374.08
HOH	2019-04-29	4	ES_METRONOM	Euralis	TSP	1	4	1	1	7.5	70	73	82	108	122	123	140	142	135	NA	NA	NA	NA	NA	NA	265	275	290	130	110	130	NA	NA	2019-07-23	2019-07-22	85	84	-1	NA	NA	460.4	323.5	70.265	12520	0	11.7296	2586.24
HOH	2019-04-29	5	BERNARDINIO_KWS	KWS	TSP	1	5	1	1	7.5	73	82	73	116	127	137	148	163	155	NA	NA	NA	NA	NA	NA	266	274	277	110	95	105	NA	NA	2019-07-22	2019-07-21	84	83	-1	NA	NA	517.1	370.8	71.587	13970	69.6	13.3343	2430.96
HOH	2019-04-29	6	BERNARDINIO_KWS	KWS	Co	1	6	1	1	7.5	80	69	74	123	117	109	144	150	141	NA	NA	NA	NA	NA	NA	280	275	290	110	130	110	NA	NA	2019-07-23	2019-07-22	85	84	-1	NA	NA	559.6	393.9	70.273	14600	68.71	13.6798	2199.48
HOH	2019-04-29	7	P_8666	Pioneer	Co	1	7	1	1	7.5	69	69	66	101	99	112	120	137	120	NA	NA	NA	NA	NA	NA	270	275	265	125	125	130	NA	NA	2019-07-26	2019-07-27	88	89	1	NA	NA	442.9	297.1	66.916	14700	65.46	13.1155	2262.6
HOH	2019-04-29	8	P_8666	Pioneer	TSP	1	8	1	1	7.5	73	72	79	107	100	108	126	130	135	NA	NA	NA	NA	NA	NA	271	265	280	109	114	125	NA	NA	2019-07-25	2019-07-26	87	88	1	NA	NA	458.2	304.8	66.36	14580	65.71	12.9004	2361.96
HOH	2019-04-29	9	BENEDICTIO_KWS	KWS	TSP	1	9	1	1	7.5	66	69	70	107	123	110	135	132	127	NA	NA	NA	NA	NA	NA	265	255	260	100	100	100	NA	NA	2019-07-21	2019-07-20	83	82	-1	NA	NA	360	257.9	71.465	14250	69.69	13.5784	2406.48
HOH	2019-04-29	10	BENEDICTIO_KWS	KWS	Co	1	10	1	1	7.5	57	72	66	113	117	108	144	146	140	NA	NA	NA	NA	NA	NA	290	280	295	135	105	135	NA	NA	2019-07-22	2019-07-22	84	84	0	NA	NA	478.8	337.4	70.332	14430	68.55	13.5319	2496.96
HOH	2019-04-29	11	FIGARO_KWS	KWS	Co	2	10	2	1	7.5	76	76	68	119	127	127	145	161	158	NA	NA	NA	NA	NA	NA	305	320	310	155	145	160	NA	NA	2019-07-24	2019-07-25	86	87	1	NA	NA	465.9	312.6	66.94	14920	66.31	13.3166	2411.28
HOH	2019-04-29	12	FIGARO_KWS	KWS	TSP	2	9	2	1	7.5	77	74	82	120	125	108	155	155	159	NA	NA	NA	NA	NA	NA	310	290	285	150	125	120	NA	NA	2019-07-22	2019-07-24	84	86	2	NA	NA	470.9	320.4	67.89	15490	65.88	14.0215	2567.4
HOH	2019-04-29	13	P_8329	Pioneer	TSP	2	8	2	1	7.5	73	65	64	100	99	104	131	141	141	NA	NA	NA	NA	NA	NA	290	290	300	130	120	120	NA	NA	2019-07-23	2019-07-24	85	86	1	NA	NA	466.5	310.4	66.379	14180	65.82	12.5501	2182.2
HOH	2019-04-29	14	P_8329	Pioneer	Co	2	7	2	1	7.5	65	61	59	95	104	91	132	125	138	NA	NA	NA	NA	NA	NA	290	290	290	140	140	145	NA	NA	2019-07-24	2019-07-25	86	87	1	NA	NA	550.1	371.3	67.366	14790	65.74	13.2846	2268.72
HOH	2019-04-29	15	AMAROC_AM	Agro Mais	Co	2	6	2	1	7.5	77	75	73	104	120	110	149	140	140	NA	NA	NA	NA	NA	NA	300	265	285	120	110	125	NA	NA	2019-07-23	2019-07-25	85	87	2	NA	NA	407.5	276.2	67.604	13820	66.2	12.4572	2206.8
HOH	2019-04-29	16	AMAROC_AM	Agro Mais	TSP	2	5	2	1	7.5	82	82	81	129	130	117	153	152	137	NA	NA	NA	NA	NA	NA	310	280	290	130	120	130	NA	NA	2019-07-22	2019-07-23	84	85	1	NA	NA	-1	287.4	0	14310	67.48	12.8752	2238
HOH	2019-04-29	17	LG_30222	Limagrain	TSP	2	4	2	1	7.5	73	79	70	119	123	123	155	162	150	NA	NA	NA	NA	NA	NA	260	265	280	120	115	105	NA	NA	2019-07-22	2019-07-22	84	84	0	NA	NA	407.8	285.9	69.946	13080	69.35	12.1986	2829.96
HOH	2019-04-29	18	LG_30222	Limagrain	Co	2	3	2	1	7.5	73	70	71	129	119	111	158	155	161	NA	NA	NA	NA	NA	NA	260	275	275	125	120	105	NA	NA	2019-07-22	2019-07-22	84	84	0	NA	NA	576.6	403.2	69.812	12980	68.77	12.0821	2722.32
HOH	2019-04-29	19	SY_Talisman	Syngenta	Co	2	2	2	1	7.5	81	81	71	118	109	117	167	152	153	NA	NA	NA	NA	NA	NA	275	275	275	125	120	130	NA	NA	2019-07-22	2019-07-23	84	85	1	NA	NA	406.5	285.1	69.973	13420	68.45	12.5205	2557.32
HOH	2019-04-29	20	SY_Talisman	Syngenta	TSP	2	1	2	1	7.5	76	72	70	126	116	105	141	148	151	NA	NA	NA	NA	NA	NA	268	281	269	122	123	100	NA	NA	2019-07-21	2019-07-22	83	84	1	NA	NA	589.4	421.9	71.475	14050	69.47	13.3896	2370.84
HOH	2019-04-29	21	Geoxx_RAGT	RAGT	TSP	3	1	3	1	7.5	71	76	71	119	124	103	139	146	130	NA	NA	NA	NA	NA	NA	300	280	290	140	120	105	NA	NA	2019-07-22	2019-07-23	84	85	1	NA	NA	388	263.3	67.678	13670	65.29	12.3354	2547.48
HOH	2019-04-29	22	Geoxx_RAGT	RAGT	Co	3	2	3	1	7.5	71	71	66	114	112	120	154	149	140	NA	NA	NA	NA	NA	NA	300	280	295	120	120	120	NA	NA	2019-07-23	2019-07-24	85	86	1	NA	NA	401.1	269.1	66.909	13510	65.34	12.0525	2568.6
HOH	2019-04-29	23	Hulk_agaS	agaSAAT GmbH	Co	3	3	3	1	7.5	76	81	79	125	113	127	150	153	143	NA	NA	NA	NA	NA	NA	305	295	295	155	155	135	NA	NA	2019-07-27	2019-07-27	89	89	0	NA	NA	515.6	332.2	64.277	15820	63.47	13.5582	2527.44
HOH	2019-04-29	24	Hulk_agaS	agaSAAT GmbH	TSP	3	4	3	1	7.5	81	75	82	127	120	117	160	156	150	NA	NA	NA	NA	NA	NA	285	280	285	150	145	155	NA	NA	2019-07-27	2019-07-27	89	89	0	NA	NA	434.5	279	64.03	15460	63.65	13.1987	2509.68
HOH	2019-04-29	25	STABIL_KWS	KWS	TSP	3	5	3	1	7.5	75	73	77	126	121	110	152	148	132	NA	NA	NA	NA	NA	NA	280	280	290	105	120	125	NA	NA	2019-07-21	2019-07-20	83	82	-1	NA	NA	538.6	267	49.573	11340	71.59	10.8244	2218.56
HOH	2019-04-29	26	STABIL_KWS	KWS	Co	3	6	3	1	7.5	71	68	72	109	105	119	141	150	151	NA	NA	NA	NA	NA	NA	290	295	290	135	150	130	NA	NA	2019-07-21	2019-07-22	83	84	1	NA	NA	444	326.2	73.336	11320	71.04	11.0688	2390.88
HOH	2019-04-29	27	RICARDINIO_KWS	KWS	Co	3	7	3	1	7.5	63	74	75	121	115	115	126	140	140	NA	NA	NA	NA	NA	NA	310	300	300	110	145	130	NA	NA	2019-07-19	2019-07-21	81	83	2	NA	NA	441.7	310.4	70.125	13200	68.06	12.342	2425.8
HOH	2019-04-29	28	RICARDINIO_KWS	KWS	TSP	3	8	3	1	7.5	81	73	76	117	115	115	163	151	151	NA	NA	NA	NA	NA	NA	285	290	290	110	130	130	NA	NA	2019-07-19	2019-07-19	81	81	0	NA	NA	442.1	308.9	69.72	12760	68.47	11.8617	2548.32
HOH	2019-04-29	29	SIMPATICO_KWS	KWS	TSP	3	9	3	1	7.5	71	70	67	123	119	118	152	143	146	NA	NA	NA	NA	NA	NA	320	315	305	145	145	120	NA	NA	2019-07-22	2019-07-23	84	85	1	NA	NA	500.4	333.5	66.499	14270	64.99	12.6525	2476.2
HOH	2019-04-29	30	SIMPATICO_KWS	KWS	Co	3	10	3	1	7.5	73	72	64	121	117	121	153	138	148	NA	NA	NA	NA	NA	NA	330	320	320	140	145	140	NA	NA	2019-07-23	2019-07-24	85	86	1	NA	NA	435.2	286.5	65.658	14380	64.26	12.5888	2383.8
HOH	2019-04-29	31	Amaveritas_AM	Agro Mais	Co	4	10	4	1	7.5	72	76	66	120	113	115	168	158	156	NA	NA	NA	NA	NA	NA	310	305	310	145	140	135	NA	NA	2019-07-23	2019-07-24	85	86	1	NA	NA	373.6	251.7	67.178	14970	66.08	13.4087	2432.76
HOH	2019-04-29	32	Amaveritas_AM	Agro Mais	TSP	4	9	4	1	7.5	82	82	84	133	131	132	158	153	146	NA	NA	NA	NA	NA	NA	290	290	285	125	140	130	NA	NA	2019-07-21	2019-07-22	83	84	1	NA	NA	381.1	-1	-1	13940	67.23	12.4958	2478.84
HOH	2019-04-29	33	WALTERINIO_KWS	KWS	TSP	4	8	4	1	7.5	83	88	85	120	132	132	152	143	153	NA	NA	NA	NA	NA	NA	305	320	300	140	140	135	NA	NA	2019-07-21	2019-07-25	83	87	4	NA	NA	491.5	323.7	65.706	15160	65.4	13.2814	2410.92
HOH	2019-04-29	34	WALTERINIO_KWS	KWS	Co	4	7	4	1	7.5	81	76	75	121	112	120	155	152	151	NA	NA	NA	NA	NA	NA	320	310	315	140	140	145	NA	NA	2019-07-24	2019-07-26	86	88	2	NA	NA	497.2	326.5	65.515	15960	64.89	13.9416	2128.68
HOH	2019-04-29	35	SY_KARDONA	Syngenta	Co	4	6	4	1	7.5	80	73	80	123	132	118	159	148	146	NA	NA	NA	NA	NA	NA	305	300	290	120	145	135	NA	NA	2019-07-23	2019-07-23	85	85	0	NA	NA	464.2	313.8	67.446	13300	66.38	11.9604	2463.72
HOH	2019-04-29	36	SY_KARDONA	Syngenta	TSP	4	5	4	1	7.5	85	82	88	130	119	128	153	146	165	NA	NA	NA	NA	NA	NA	305	300	290	120	120	120	NA	NA	2019-07-22	2019-07-23	84	85	1	NA	NA	479	328.8	68.498	13380	66.37	12.22	2441.52
HOH	2019-04-29	37	LG_3216	Limagrain	TSP	4	4	4	1	7.5	70	74	71	120	111	112	147	159	150	NA	NA	NA	NA	NA	NA	290	310	305	140	135	140	NA	NA	2019-07-23	2019-07-23	85	85	0	NA	NA	548.1	377.1	68.676	12470	66.64	11.4185	2770.68
HOH	2019-04-29	38	LG_3216	Limagrain	Co	4	3	4	1	7.5	84	78	76	118	133	130	155	160	142	NA	NA	NA	NA	NA	NA	290	290	290	125	150	125	NA	NA	2019-07-23	2019-07-23	85	85	0	NA	NA	436.9	300.6	68.645	13290	66.55	12.1639	2847.36
HOH	2019-04-29	39	AgroPolis_AM	Agro Mais	Co	4	2	4	1	7.5	73	68	60	104	110	112	143	133	121	NA	NA	NA	NA	NA	NA	290	270	280	105	100	105	NA	NA	2019-07-22	2019-07-22	84	84	0	NA	NA	487.7	328.5	67.209	14940	66.27	13.388	2148
HOH	2019-04-29	40	AgroPolis_AM	Agro Mais	TSP	4	1	4	1	7.5	61	68	78	120	108	103	144	125	134	NA	NA	NA	NA	NA	NA	260	256	252	98	107	100	NA	NA	2019-07-21	2019-07-21	83	83	0	NA	NA	445.2	304.6	68.262	14630	66.89	13.3156	2212.56
HOH	2019-04-29	41	LG_30222	Limagrain	TSP	1	1	5	2	7.5	82	82	82	114	131	116	163	169	163	NA	NA	NA	NA	NA	NA	260	270	270	95	95	100	NA	NA	2019-07-21	2019-07-21	83	83	0	NA	NA	529.9	380.5	71.688	12490	70.85	11.9384	2842.8
HOH	2019-04-29	42	LG_30222	Limagrain	Co	1	2	5	2	7.5	79	75	74	120	130	116	158	160	159	NA	NA	NA	NA	NA	NA	270	260	265	100	110	100	NA	NA	2019-07-22	2019-07-22	84	84	0	NA	NA	466.3	328.8	70.373	12590	69.55	11.8133	2533.56
HOH	2019-04-29	43	LG_3216	Limagrain	Co	1	3	5	2	7.5	66	67	80	122	110	112	163	142	160	NA	NA	NA	NA	NA	NA	300	310	300	135	130	130	NA	NA	2019-07-23	2019-07-24	85	86	1	NA	NA	441.7	305.1	68.919	12160	66.17	11.1741	2564.28
HOH	2019-04-29	44	LG_3216	Limagrain	TSP	1	4	5	2	7.5	76	71	77	120	121	117	158	156	153	NA	NA	NA	NA	NA	NA	300	310	310	135	130	145	NA	NA	2019-07-21	2019-07-24	83	86	3	NA	NA	589.2	407.1	68.978	12330	67	11.34	2699.52
HOH	2019-04-29	45	Amaveritas_AM	Agro Mais	TSP	1	5	5	2	7.5	77	79	71	123	115	129	154	155	153	NA	NA	NA	NA	NA	NA	280	285	280	115	115	130	NA	NA	2019-07-21	2019-07-22	83	84	1	NA	NA	516.8	361.9	69.899	13720	67.4	12.7869	2394.24
HOH	2019-04-29	46	Amaveritas_AM	Agro Mais	Co	1	6	5	2	7.5	70	64	76	116	114	104	150	151	161	NA	NA	NA	NA	NA	NA	290	305	290	135	140	135	NA	NA	2019-07-24	2019-07-24	86	86	0	NA	NA	504.8	339.5	67.111	13480	65.66	12.0621	2530.8
HOH	2019-04-29	47	P_8666	Pioneer	Co	1	7	5	2	7.5	70	68	68	101	105	103	123	140	132	NA	NA	NA	NA	NA	NA	290	290	290	130	125	120	NA	NA	2019-07-26	2019-07-27	88	89	1	NA	NA	463.5	306	65.857	14920	64.81	13.1012	2252.04
HOH	2019-04-29	48	P_8666	Pioneer	TSP	1	8	5	2	7.5	73	74	72	116	108	110	143	145	137	NA	NA	NA	NA	NA	NA	280	280	280	130	135	120	NA	NA	2019-07-25	2019-07-26	87	88	1	NA	NA	461.1	299.4	64.764	14900	64.32	12.8664	2260.8
HOH	2019-04-29	49	Hulk_agaS	agaSAAT GmbH	TSP	1	9	5	2	7.5	74	90	75	124	123	135	156	159	150	NA	NA	NA	NA	NA	NA	310	305	320	120	165	150	NA	NA	2019-07-25	2019-07-26	87	88	1	NA	NA	485.4	312.7	64.259	16810	63.88	14.4026	2554.32
HOH	2019-04-29	50	Hulk_agaS	agaSAAT GmbH	Co	1	10	5	2	7.5	77	75	83	114	117	118	152	155	147	NA	NA	NA	NA	NA	NA	305	310	320	150	165	160	NA	NA	2019-07-26	2019-07-26	88	88	0	NA	NA	416.5	267.2	63.963	16940	63.98	14.4471	2570.4
HOH	2019-04-29	51	SY_KARDONA	Syngenta	Co	2	10	6	2	7.5	80	83	86	138	137	133	165	170	165	NA	NA	NA	NA	NA	NA	310	310	305	150	130	155	NA	NA	2019-07-22	2019-07-23	84	85	1	NA	NA	444.4	301.4	67.662	13630	66.73	12.2964	2425.8
HOH	2019-04-29	52	SY_KARDONA	Syngenta	TSP	2	9	6	2	7.5	83	84	92	135	127	130	164	157	163	NA	NA	NA	NA	NA	NA	310	305	290	120	130	150	NA	NA	2019-07-21	2019-07-21	83	83	0	NA	NA	393.3	264	66.939	13650	66.36	12.1829	2438.28
HOH	2019-04-29	53	SIMPATICO_KWS	KWS	TSP	2	8	6	2	7.5	74	78	72	127	125	123	152	150	136	NA	NA	NA	NA	NA	NA	305	300	320	125	125	120	NA	NA	2019-07-22	2019-07-23	84	85	1	NA	NA	384.6	255.1	66.135	14840	64.46	13.0859	2413.2
HOH	2019-04-29	54	SIMPATICO_KWS	KWS	Co	2	7	6	2	7.5	61	71	76	121	111	117	153	130	145	NA	NA	NA	NA	NA	NA	300	320	320	145	140	140	NA	NA	2019-07-23	2019-07-24	85	86	1	NA	NA	428.1	281.7	65.626	13340	64.15	11.6727	2281.32
HOH	2019-04-29	55	BERNARDINIO_KWS	KWS	Co	2	6	6	2	7.5	81	78	75	130	132	124	148	157	156	NA	NA	NA	NA	NA	NA	290	290	315	115	135	135	NA	NA	2019-07-22	2019-07-21	84	83	-1	NA	NA	430.7	300.3	69.568	13700	68.1	12.7078	2381.28
HOH	2019-04-29	56	BERNARDINIO_KWS	KWS	TSP	2	5	6	2	7.5	80	79	78	133	130	133	163	137	161	NA	NA	NA	NA	NA	NA	280	280	270	120	115	115	NA	NA	2019-07-21	2019-07-20	83	82	-1	NA	NA	437.2	401.7	91.8801	13580	68.9	12.4755	2546.28
HOH	2019-04-29	57	STABIL_KWS	KWS	TSP	2	4	6	2	7.5	81	74	64	114	113	138	157	153	146	NA	NA	NA	NA	NA	NA	275	300	300	125	110	135	NA	NA	2019-07-21	2019-07-21	83	83	0	NA	NA	473.5	351.4	74.093	12220	71.95	12.0722	2340.36
HOH	2019-04-29	58	STABIL_KWS	KWS	Co	2	3	6	2	7.5	74	65	61	102	110	107	148	149	160	NA	NA	NA	NA	NA	NA	290	280	300	140	135	120	NA	NA	2019-07-21	2019-07-22	83	84	1	NA	NA	517.2	379.6	73.282	12290	70.7	12.0085	2371.56
HOH	2019-04-29	59	SY_Talisman	Syngenta	Co	2	2	6	2	7.5	75	79	89	117	123	119	160	159	153	NA	NA	NA	NA	NA	NA	280	270	280	120	120	110	NA	NA	2019-07-22	2019-07-22	84	84	0	NA	NA	491.7	348.2	70.684	13620	68.38	12.8362	2372.88
HOH	2019-04-29	60	SY_Talisman	Syngenta	TSP	2	1	6	2	7.5	83	66	88	132	124	126	152	154	154	NA	NA	NA	NA	NA	NA	275	270	280	125	115	115	NA	NA	2019-07-21	2019-07-21	83	83	0	NA	NA	550.2	397.1	72.062	13730	69.78	13.1922	2360.76
HOH	2019-04-29	61	LG_30258	Limagrain	TSP	3	1	7	2	7.5	72	64	71	104	104	110	138	131	132	NA	NA	NA	NA	NA	NA	280	290	280	105	115	110	NA	NA	2019-07-21	2019-07-21	83	83	0	NA	NA	453.5	318.4	70.064	13760	67.31	12.8544	2311.8
HOH	2019-04-29	62	LG_30258	Limagrain	Co	3	2	7	2	7.5	65	70	66	108	98	102	137	124	129	NA	NA	NA	NA	NA	NA	285	305	275	110	115	130	NA	NA	2019-07-22	2019-07-23	84	85	1	NA	NA	-1	271.3	0	13280	65.89	11.6669	2353.08
HOH	2019-04-29	63	P_8329	Pioneer	Co	3	3	7	2	7.5	59	61	61	99	111	109	131	135	158	NA	NA	NA	NA	NA	NA	305	285	290	130	135	145	NA	NA	2019-07-23	2019-07-24	85	86	1	NA	NA	496.2	343.4	69.069	13820	67.1	12.7271	2114.88
HOH	2019-04-29	64	P_8329	Pioneer	TSP	3	4	7	2	7.5	61	63	68	114	112	113	147	138	148	NA	NA	NA	NA	NA	NA	290	280	300	130	125	140	NA	NA	2019-07-22	2019-07-24	84	86	2	NA	NA	484.3	331.8	68.368	13320	66.82	12.1422	2308.68
HOH	2019-04-29	65	WALTERINIO_KWS	KWS	TSP	3	5	7	2	7.5	78	85	78	124	142	109	143	164	167	NA	NA	NA	NA	NA	NA	305	290	285	140	130	130	NA	NA	2019-07-22	2019-07-25	84	87	3	NA	NA	454.8	298.8	65.532	14550	65.11	12.7132	2404.08
HOH	2019-04-29	66	WALTERINIO_KWS	KWS	Co	3	6	7	2	7.5	78	91	84	130	120	115	154	155	144	NA	NA	NA	NA	NA	NA	320	320	300	140	160	140	NA	NA	2019-07-23	2019-07-26	85	88	3	NA	NA	464.2	303.3	65.173	14110	64.22	12.2612	2418.96
HOH	2019-04-29	67	AMAROC_AM	Agro Mais	Co	3	7	7	2	7.5	81	81	78	124	114	130	157	142	148	NA	NA	NA	NA	NA	NA	290	290	300	115	115	145	NA	NA	2019-07-23	2019-07-24	85	86	1	NA	NA	468.9	318.1	67.688	13000	65.56	11.7326	2036.16
HOH	2019-04-29	68	AMAROC_AM	Agro Mais	TSP	3	8	7	2	7.5	78	74	67	129	121	136	162	153	174	NA	NA	NA	NA	NA	NA	300	290	290	140	120	120	NA	NA	2019-07-21	2019-07-22	83	84	1	NA	NA	466.1	318.1	68.097	12790	66.26	11.6128	2165.52
HOH	2019-04-29	69	RICARDINIO_KWS	KWS	TSP	3	9	7	2	7.5	70	77	65	133	131	130	156	170	173	NA	NA	NA	NA	NA	NA	275	290	290	120	105	115	NA	NA	2019-07-18	2019-07-19	80	81	1	NA	NA	483.6	343	70.794	13090	68.74	12.3559	2518.08
HOH	2019-04-29	70	RICARDINIO_KWS	KWS	Co	3	10	7	2	7.5	76	74	67	113	122	111	153	154	163	NA	NA	NA	NA	NA	NA	300	290	305	110	130	120	NA	NA	2019-07-19	2019-07-20	81	82	1	NA	NA	349.8	243.6	69.448	13460	68.05	12.4636	2470.92
HOH	2019-04-29	71	AgroPolis_AM	Agro Mais	Co	4	10	8	2	7.5	61	72	73	114	98	105	130	145	142	NA	NA	NA	NA	NA	NA	265	270	280	95	125	100	NA	NA	2019-07-22	2019-07-22	84	84	0	NA	NA	335.2	225.5	67.057	14530	66.48	12.9912	2066.76
HOH	2019-04-29	72	AgroPolis_AM	Agro Mais	TSP	4	9	8	2	7.5	84	83	77	105	105	127	144	120	137	NA	NA	NA	NA	NA	NA	260	319	281	109	107	105	NA	NA	2019-07-20	2019-07-20	82	82	0	NA	NA	362.2	306.7	84.583	15390	67.63	17.3564	2137.56
HOH	2019-04-29	73	BENEDICTIO_KWS	KWS	TSP	4	8	8	2	7.5	75	71	73	110	118	116	148	146	171	NA	NA	NA	NA	NA	NA	260	270	260	130	115	100	NA	NA	2019-07-21	2019-07-20	83	82	-1	NA	NA	443.7	316.5	71.189	12000	69.61	11.3902	2409.96
HOH	2019-04-29	74	BENEDICTIO_KWS	KWS	Co	4	7	8	2	7.5	72	65	68	118	118	109	164	162	152	NA	NA	NA	NA	NA	NA	260	270	275	125	130	135	NA	NA	2019-07-22	2019-07-21	84	83	-1	NA	NA	453.2	316.5	69.69	13450	67.83	12.4977	2344.68
HOH	2019-04-29	75	ES_METRONOM	Euralis	Co	4	6	8	2	7.5	76	71	83	126	123	122	147	160	159	NA	NA	NA	NA	NA	NA	305	290	305	140	140	140	NA	NA	2019-07-21	2019-07-21	83	83	0	NA	NA	546.1	383.3	70.068	12600	69.04	11.7714	2395.44
HOH	2019-04-29	76	ES_METRONOM	Euralis	TSP	4	5	8	2	7.5	86	78	91	140	138	126	173	162	154	NA	NA	NA	NA	NA	NA	280	285	275	130	130	135	NA	NA	2019-07-21	2019-07-20	83	82	-1	NA	NA	416.4	297.6	71.318	13240	69.7	12.59	2472.48
HOH	2019-04-29	77	Geoxx_RAGT	RAGT	TSP	4	4	8	2	7.5	78	77	82	130	131	130	146	164	148	NA	NA	NA	NA	NA	NA	290	300	290	120	120	145	NA	NA	2019-07-22	2019-07-23	84	85	1	NA	NA	457.7	309.4	67.442	12750	65.63	11.4651	2413.68
HOH	2019-04-29	78	Geoxx_RAGT	RAGT	Co	4	3	8	2	7.5	74	73	85	123	126	115	149	156	148	NA	NA	NA	NA	NA	NA	310	300	310	120	145	130	NA	NA	2019-07-22	2019-07-23	84	85	1	NA	NA	570.8	388.5	67.939	13500	65.64	12.229	2521.92
HOH	2019-04-29	79	FIGARO_KWS	KWS	Co	4	2	8	2	7.5	83	81	81	125	126	132	155	157	152	NA	NA	NA	NA	NA	NA	290	280	270	145	135	155	NA	NA	2019-07-24	2019-07-25	86	87	1	NA	NA	465.2	315.6	67.689	13200	66.42	11.9133	2213.16
HOH	2019-04-29	80	FIGARO_KWS	KWS	TSP	4	1	8	2	7.5	77	73	84	138	122	124	161	162	158	NA	NA	NA	NA	NA	NA	275	270	280	140	130	130	NA	NA	2019-07-22	2019-07-24	84	86	2	NA	NA	450.2	308.6	68.393	13930	66.66	12.7029	2361.6
HOH	2019-04-29	81	SY_Talisman	Syngenta	DAP	1	11	1	1	7.5	77	73	76	131	126	116	165	164	150	NA	NA	NA	NA	NA	NA	295	305	280	110	130	130	NA	NA	2019-07-21	2019-07-22	83	84	1	NA	NA	514	368.9	71.649	14550	68.41	13.8999	2270.52
HOH	2019-04-29	82	AMAROC_AM	Agro Mais	DAP	1	12	1	1	7.5	77	84	76	123	129	129	174	169	180	NA	NA	NA	NA	NA	NA	310	290	290	115	115	120	NA	NA	2019-07-20	2019-07-21	82	83	1	NA	NA	443	313.4	70.599	15680	68.31	14.7599	2144.64
HOH	2019-04-29	83	LG_30258	Limagrain	DAP	1	13	1	1	7.5	79	78	69	128	116	117	136	136	140	NA	NA	NA	NA	NA	NA	290	300	290	130	120	125	NA	NA	2019-07-20	2019-07-21	82	83	1	NA	NA	417.4	292.5	69.918	14050	66.84	13.098	2228.76
HOH	2019-04-29	84	LG_3216	Limagrain	DAP	1	14	1	1	7.5	80	77	78	122	125	120	149	143	154	NA	NA	NA	NA	NA	NA	310	295	295	140	115	140	NA	NA	2019-07-23	2019-07-23	85	85	0	NA	NA	534.3	370.6	69.235	13120	67.35	12.1115	2648.16
HOH	2019-04-29	85	BERNARDINIO_KWS	KWS	DAP	1	15	1	1	7.5	81	80	80	120	132	136	163	159	163	NA	NA	NA	NA	NA	NA	280	285	285	140	115	140	NA	NA	2019-07-21	2019-07-21	83	83	0	NA	NA	513.1	370	71.991	13620	70.31	13.0736	2375.88
HOH	2019-04-29	86	STABIL_KWS	KWS	DAP	2	15	2	1	7.5	74	76	80	133	124	120	147	147	149	NA	NA	NA	NA	NA	NA	290	290	290	140	150	135	NA	NA	2019-07-21	2019-07-21	83	83	0	NA	NA	479.9	357.9	74.461	12000	71.86	11.9138	2189.88
HOH	2019-04-29	87	WALTERINIO_KWS	KWS	DAP	2	14	2	1	7.5	90	84	95	140	128	129	145	157	156	NA	NA	NA	NA	NA	NA	310	310	300	140	135	135	NA	NA	2019-07-22	2019-07-24	84	86	2	NA	NA	500	335.3	66.914	15430	65.83	13.7664	2291.16
HOH	2019-04-29	88	LG_30222	Limagrain	DAP	2	13	2	1	7.5	88	82	88	136	140	137	162	160	167	NA	NA	NA	NA	NA	NA	275	275	280	110	125	120	NA	NA	2019-07-20	2019-07-19	82	81	-1	NA	NA	454.1	320.7	70.48	13180	68.38	12.3857	2660.64
HOH	2019-04-29	89	BENEDICTIO_KWS	KWS	DAP	2	12	2	1	7.5	85	84	85	131	134	134	170	164	173	NA	NA	NA	NA	NA	NA	281	265	277	102	130	114	NA	NA	2019-07-20	2019-07-19	82	81	-1	NA	NA	483.6	349.6	72.165	13600	69.95	13.0859	2427.24
HOH	2019-04-29	90	P_8329	Pioneer	DAP	2	11	2	1	7.5	75	74	76	125	125	130	131	126	142	NA	NA	NA	NA	NA	NA	300	305	320	140	130	145	NA	NA	2019-07-22	2019-07-24	84	86	2	NA	NA	455.8	311.5	68.188	14270	66.54	12.9739	2436.48
HOH	2019-04-29	91	SY_KARDONA	Syngenta	DAP	3	11	3	1	7.5	84	93	90	130	130	129	170	160	177	NA	NA	NA	NA	NA	NA	305	300	310	145	115	125	NA	NA	2019-07-21	2019-07-22	83	84	1	NA	NA	528.7	361.7	68.281	14280	66.63	13.0007	2386.44
HOH	2019-04-29	92	ES_METRONOM	Euralis	DAP	3	12	3	1	7.5	80	91	77	126	127	138	166	180	170	NA	NA	NA	NA	NA	NA	290	285	290	130	135	140	NA	NA	2019-07-21	2019-07-20	83	82	-1	NA	NA	598.7	423.7	70.662	14110	69.6	13.2939	2452.56
HOH	2019-04-29	93	AgroPolis_AM	Agro Mais	DAP	3	13	3	1	7.5	85	83	88	127	131	124	152	144	157	NA	NA	NA	NA	NA	NA	266	281	280	105	113	105	NA	NA	2019-07-20	2019-07-20	82	82	0	NA	NA	510.2	354.3	69.311	14210	66.94	13.1321	2260.32
HOH	2019-04-29	94	Geoxx_RAGT	RAGT	DAP	3	14	3	1	7.5	83	67	82	124	112	132	163	147	150	NA	NA	NA	NA	NA	NA	310	290	300	145	125	120	NA	NA	2019-07-21	2019-07-22	83	84	1	NA	NA	471.3	317.2	67.15	14820	65.43	13.2688	2570.04
HOH	2019-04-29	95	Hulk_agaS	agaSAAT GmbH	DAP	3	15	3	1	7.5	90	96	84	138	138	125	166	165	145	NA	NA	NA	NA	NA	NA	300	310	310	155	155	145	NA	NA	2019-07-25	2019-07-25	87	87	0	NA	NA	528.3	345	65.159	16700	64.49	14.5087	2509.68
HOH	2019-04-29	96	SIMPATICO_KWS	KWS	DAP	4	15	4	1	7.5	79	71	87	118	129	123	148	157	148	NA	NA	NA	NA	NA	NA	310	310	295	145	130	110	NA	NA	2019-07-21	2019-07-22	83	84	1	NA	NA	461.1	311	67.291	16610	65.45	14.9027	2390.64
HOH	2019-04-29	97	P_8666	Pioneer	DAP	4	14	4	1	7.5	70	71	75	120	107	114	149	123	138	NA	NA	NA	NA	NA	NA	280	275	290	130	130	135	NA	NA	2019-07-24	2019-07-25	86	87	1	NA	NA	502	331.6	65.906	13510	65.47	11.8719	2254.08
HOH	2019-04-29	98	FIGARO_KWS	KWS	DAP	4	13	4	1	7.5	83	85	92	134	143	147	170	182	180	NA	NA	NA	NA	NA	NA	305	290	290	140	140	135	NA	NA	2019-07-22	2019-07-23	84	85	1	NA	NA	552.3	375.7	67.897	15410	66.29	13.9506	2486.64
HOH	2019-04-29	99	Amaveritas_AM	Agro Mais	DAP	4	12	4	1	7.5	80	81	92	143	142	140	177	174	163	NA	NA	NA	NA	NA	NA	280	280	310	115	140	130	NA	NA	2019-07-21	2019-07-21	83	83	0	NA	NA	566.3	398.3	70.218	14010	68.16	13.1167	2388.6
HOH	2019-04-29	100	RICARDINIO_KWS	KWS	DAP	4	11	4	1	7.5	80	79	72	128	139	132	160	175	170	NA	NA	NA	NA	NA	NA	290	300	285	140	110	100	NA	NA	2019-07-18	2019-07-19	80	81	1	NA	NA	502.8	352.3	69.936	13340	68.02	12.4393	2491.2
HOH	2019-04-29	101	Amaveritas_AM	Agro Mais	DAP	1	11	5	2	7.5	83	87	98	137	142	129	165	150	166	NA	NA	NA	NA	NA	NA	290	300	285	140	140	120	NA	NA	2019-07-21	2019-07-21	83	83	0	NA	NA	578	404.9	69.937	13700	67.34	12.7752	2338.56
HOH	2019-04-29	102	ES_METRONOM	Euralis	DAP	1	12	5	2	7.5	77	87	95	143	140	148	167	165	163	NA	NA	NA	NA	NA	NA	300	290	280	145	115	135	NA	NA	2019-07-21	2019-07-20	83	82	-1	NA	NA	452.7	321.6	70.899	14120	69.62	13.3479	2340.84
HOH	2019-04-29	103	FIGARO_KWS	KWS	DAP	1	13	5	2	7.5	90	92	88	140	130	134	176	164	179	NA	NA	NA	NA	NA	NA	295	320	315	145	155	150	NA	NA	2019-07-21	2019-07-22	83	84	1	NA	NA	539.9	370	68.402	16460	66.31	15.012	2501.16
HOH	2019-04-29	104	P_8329	Pioneer	DAP	1	14	5	2	7.5	75	70	72	120	111	121	148	154	154	NA	NA	NA	NA	NA	NA	310	320	290	140	140	140	NA	NA	2019-07-23	2019-07-24	85	86	1	NA	NA	435.4	294.2	67.405	13380	65.9	12.0251	2384.64
HOH	2019-04-29	105	LG_30258	Limagrain	DAP	1	15	5	2	7.5	85	72	78	107	105	118	145	149	133	NA	NA	NA	NA	NA	NA	305	300	300	115	115	115	NA	NA	2019-07-21	2019-07-21	83	83	0	NA	NA	556.6	382.6	68.615	15600	65.78	14.2719	2258.76
HOH	2019-04-29	106	RICARDINIO_KWS	KWS	DAP	2	15	6	2	7.5	79	86	89	129	130	129	164	152	169	NA	NA	NA	NA	NA	NA	300	280	280	125	130	130	NA	NA	2019-07-18	2019-07-19	80	81	1	NA	NA	527.3	370.7	70.177	12750	68.31	11.9301	2425.32
HOH	2019-04-29	107	LG_3216	Limagrain	DAP	2	14	6	2	7.5	80	87	80	126	122	130	152	147	150	NA	NA	NA	NA	NA	NA	310	300	305	135	145	130	NA	NA	2019-07-21	2019-07-21	83	83	0	NA	NA	545.7	376.1	68.795	13980	66.6	12.8234	2975.76
HOH	2019-04-29	108	BENEDICTIO_KWS	KWS	DAP	2	13	6	2	7.5	88	83	92	132	135	131	159	164	164	NA	NA	NA	NA	NA	NA	280	275	275	135	110	110	NA	NA	2019-07-19	2019-07-19	81	81	0	NA	NA	543.9	388.6	71.331	13860	69.5	13.182	2497.56
HOH	2019-04-29	109	SY_KARDONA	Syngenta	DAP	2	12	6	2	7.5	97	91	97	143	150	145	171	193	159	NA	NA	NA	NA	NA	NA	300	310	290	135	145	145	NA	NA	2019-07-20	2019-07-20	82	82	0	NA	NA	572	395.3	68.989	14350	67.32	13.1999	2316.84
HOH	2019-04-29	110	LG_30222	Limagrain	DAP	2	11	6	2	7.5	86	99	105	125	150	147	171	174	175	NA	NA	NA	NA	NA	NA	280	280	280	130	100	135	NA	NA	2019-07-19	2019-07-19	81	81	0	NA	NA	463.6	326.7	70.329	13140	68.9	12.3216	2650.08
HOH	2019-04-29	111	AgroPolis_AM	Agro Mais	DAP	3	11	7	2	7.5	72	75	78	127	123	123	148	150	149	NA	NA	NA	NA	NA	NA	280	290	280	125	125	95	NA	NA	2019-07-21	2019-07-20	83	82	-1	NA	NA	476.6	325.3	68.107	15160	66.8	13.7667	2196.84
HOH	2019-04-29	112	SIMPATICO_KWS	KWS	DAP	3	12	7	2	7.5	93	86	78	134	135	136	161	166	167	NA	NA	NA	NA	NA	NA	320	310	310	145	120	140	NA	NA	2019-07-21	2019-07-22	83	84	1	NA	NA	521.1	354.9	67.971	15370	66.07	13.9295	2334.12
HOH	2019-04-29	113	SY_Talisman	Syngenta	DAP	3	13	7	2	7.5	80	100	96	137	140	130	192	192	177	NA	NA	NA	NA	NA	NA	295	290	295	135	130	125	NA	NA	2019-07-20	2019-07-20	82	82	0	NA	NA	529.8	377.8	71.19	13770	68.18	13.0705	2261.52
HOH	2019-04-29	114	WALTERINIO_KWS	KWS	DAP	3	14	7	2	7.5	84	100	80	132	139	135	172	182	154	NA	NA	NA	NA	NA	NA	330	330	320	155	120	140	NA	NA	2019-07-22	2019-07-24	84	86	2	NA	NA	498.4	333.4	66.747	14180	65.8	12.6196	2337.24
HOH	2019-04-29	115	AMAROC_AM	Agro Mais	DAP	3	15	7	2	7.5	93	89	90	135	140	133	171	165	178	NA	NA	NA	NA	NA	NA	305	305	290	125	140	105	NA	NA	2019-07-20	2019-07-21	82	83	1	NA	NA	521.3	370.4	70.93	14960	67.97	14.1482	2207.64
HOH	2019-04-29	116	P_8666	Pioneer	DAP	4	15	8	2	7.5	83	85	81	118	114	125	148	159	166	NA	NA	NA	NA	NA	NA	280	300	290	135	140	140	NA	NA	2019-07-24	2019-07-24	86	86	0	NA	NA	447	307.7	68.683	15080	66.42	13.8099	2164.44
HOH	2019-04-29	117	Hulk_agaS	agaSAAT GmbH	DAP	4	14	8	2	7.5	86	86	95	138	130	137	166	171	171	NA	NA	NA	NA	NA	NA	331	300	290	164	144	167	NA	NA	2019-07-24	2019-07-25	86	87	1	NA	NA	541.5	353.4	65.121	14560	64.43	12.6422	2532
HOH	2019-04-29	118	Geoxx_RAGT	RAGT	DAP	4	13	8	2	7.5	81	86	83	132	130	139	158	167	172	NA	NA	NA	NA	NA	NA	310	310	315	140	125	150	NA	NA	2019-07-21	2019-07-22	83	84	1	NA	NA	564.7	384.6	67.982	14650	65.69	13.2792	2466.96
HOH	2019-04-29	119	STABIL_KWS	KWS	DAP	4	12	8	2	7.5	93	74	81	143	143	127	181	169	186	NA	NA	NA	NA	NA	NA	270	290	290	140	135	120	NA	NA	2019-07-19	2019-07-20	81	82	1	NA	NA	574.7	433.5	75.336	11640	72.51	11.6921	2235
HOH	2019-04-29	120	BERNARDINIO_KWS	KWS	DAP	4	11	8	2	7.5	96	87	82	137	142	140	170	172	174	NA	NA	NA	NA	NA	NA	285	290	290	115	120	120	NA	NA	2019-07-21	2019-07-19	83	81	-2	NA	NA	500.5	358.3	71.463	14740	69.41	14.0449	2493.84
HOH	2019-04-29	121	SIMPATICO_KWS	KWS	KAS	1	16	1	1	7.5	69	69	62	108	101	117	146	148	142	NA	NA	NA	NA	NA	NA	300	300	310	140	140	155	NA	NA	2019-07-23	2019-07-25	85	87	2	NA	NA	434.3	290	66.605	13420	64.43	11.9179	2328.72
HOH	2019-04-29	122	BERNARDINIO_KWS	KWS	KAS	1	17	1	1	7.5	61	80	80	122	102	105	157	157	139	NA	NA	NA	NA	NA	NA	180	275	280	115	130	115	NA	NA	2019-07-22	2019-07-22	84	84	0	NA	NA	495.9	352.1	70.873	14220	68.56	13.4375	2377.2
HOH	2019-04-29	123	WALTERINIO_KWS	KWS	KAS	1	18	1	1	7.5	82	78	77	139	117	121	144	164	144	NA	NA	NA	NA	NA	NA	300	310	305	155	155	135	NA	NA	2019-07-24	2019-07-26	86	88	2	NA	NA	461.5	302.9	65.469	15510	64.37	13.539	2254.56
HOH	2019-04-29	124	STABIL_KWS	KWS	KAS	1	19	1	1	7.5	81	69	76	136	126	126	157	166	136	NA	NA	NA	NA	NA	NA	280	285	290	140	135	155	NA	NA	2019-07-22	2019-07-22	84	84	0	NA	NA	472.4	348.6	73.671	12630	71.09	12.4062	2282.4
HOH	2019-04-29	125	Hulk_agaS	agaSAAT GmbH	KAS	1	20	1	1	7.5	87	79	80	113	138	131	161	157	151	NA	NA	NA	NA	NA	NA	300	270	275	155	155	160	NA	NA	2019-07-26	2019-07-26	88	88	0	NA	NA	483.2	314.4	64.906	16170	64.02	13.9937	2432.52
HOH	2019-04-29	126	LG_30222	Limagrain	KAS	2	20	2	1	7.5	82	87	86	125	120	121	145	154	154	NA	NA	NA	NA	NA	NA	270	270	270	125	100	100	NA	NA	2019-07-21	2019-07-21	83	83	0	NA	NA	440	310.9	70.512	12430	69.11	11.6862	2723.04
HOH	2019-04-29	127	Amaveritas_AM	Agro Mais	KAS	2	19	2	1	7.5	81	82	78	116	127	125	153	158	153	NA	NA	NA	NA	NA	NA	290	290	260	130	135	130	NA	NA	2019-07-24	2019-07-25	86	87	1	NA	NA	493.8	336.4	67.982	13810	66.3	12.5178	2237.4
HOH	2019-04-29	128	LG_30258	Limagrain	KAS	2	18	2	1	7.5	60	61	65	98	107	105	126	127	138	NA	NA	NA	NA	NA	NA	305	300	300	135	135	130	NA	NA	2019-07-23	2019-07-23	85	85	0	NA	NA	444.2	300.2	67.421	14580	64.77	13.1066	2234.4
HOH	2019-04-29	129	SY_KARDONA	Syngenta	KAS	2	17	2	1	7.5	79	72	68	114	126	120	162	151	153	NA	NA	NA	NA	NA	NA	280	270	290	140	135	140	NA	NA	2019-07-23	2019-07-23	85	85	0	NA	NA	543.1	366.1	67.277	13090	65.5	11.7421	2435.76
HOH	2019-04-29	130	LG_3216	Limagrain	KAS	2	16	2	1	7.5	66	70	76	121	117	109	161	152	144	NA	NA	NA	NA	NA	NA	300	305	310	140	135	150	NA	NA	2019-07-23	2019-07-23	85	85	0	NA	NA	554.9	382.1	68.735	13270	66.11	12.1615	2846.16
HOH	2019-04-29	131	AMAROC_AM	Agro Mais	KAS	3	16	3	1	7.5	78	80	66	111	120	129	159	159	155	NA	NA	NA	NA	NA	NA	280	290	280	120	140	145	NA	NA	2019-07-23	2019-07-24	85	86	1	NA	NA	496.1	338.2	68.03	14590	65.67	13.2341	2313.72
HOH	2019-04-29	132	ES_METRONOM	Euralis	KAS	3	17	3	1	7.5	71	72	78	117	102	111	152	140	162	NA	NA	NA	NA	NA	NA	305	290	290	130	130	120	NA	NA	2019-07-23	2019-07-22	85	84	-1	NA	NA	522.7	363	69.318	12600	67.9	11.6454	2293.32
HOH	2019-04-29	133	AgroPolis_AM	Agro Mais	KAS	3	18	3	1	7.5	76	81	71	117	122	129	138	136	154	NA	NA	NA	NA	NA	NA	275	280	285	95	110	100	NA	NA	2019-07-22	2019-07-24	84	86	2	NA	NA	433.4	288.1	66.303	14390	65.29	12.7213	2122.92
HOH	2019-04-29	134	P_8329	Pioneer	KAS	3	19	3	1	7.5	66	66	74	118	112	106	135	138	149	NA	NA	NA	NA	NA	NA	290	280	290	150	145	130	NA	NA	2019-07-24	2019-07-24	86	86	0	NA	NA	466.3	316.9	67.809	13450	66.55	12.1604	2262.36
HOH	2019-04-29	135	Geoxx_RAGT	RAGT	KAS	3	20	3	1	7.5	84	77	73	117	133	129	139	147	150	NA	NA	NA	NA	NA	NA	290	300	280	130	120	120	NA	NA	2019-07-23	2019-07-24	85	86	1	NA	NA	527.1	356.9	67.575	14490	64.74	13.0555	2546.16
HOH	2019-04-29	136	BENEDICTIO_KWS	KWS	KAS	4	20	4	1	7.5	75	73	67	115	128	114	141	155	139	NA	NA	NA	NA	NA	NA	270	265	270	135	130	130	NA	NA	2019-07-21	2019-07-21	83	83	0	NA	NA	513.7	364.2	70.772	13470	68.92	12.7107	2508.36
HOH	2019-04-29	137	SY_Talisman	Syngenta	KAS	4	19	4	1	7.5	81	82	79	135	132	129	153	153	132	NA	NA	NA	NA	NA	NA	285	285	280	125	130	130	NA	NA	2019-07-21	2019-07-21	83	83	0	NA	NA	500.1	347.8	69.412	14740	67.71	13.6418	2143.2
HOH	2019-04-29	138	RICARDINIO_KWS	KWS	KAS	4	18	4	1	7.5	82	76	66	120	125	121	149	144	145	NA	NA	NA	NA	NA	NA	290	290	255	130	125	115	NA	NA	2019-07-20	2019-07-21	82	83	1	NA	NA	474.3	331.4	69.731	13120	67.22	12.1983	2255.04
HOH	2019-04-29	139	FIGARO_KWS	KWS	KAS	4	17	4	1	7.5	81	71	78	117	130	127	166	170	165	NA	NA	NA	NA	NA	NA	290	290	270	145	150	150	NA	NA	2019-07-24	2019-07-25	86	87	1	NA	NA	528.6	355	67.021	15150	65.08	13.5382	2374.44
HOH	2019-04-29	140	P_8666	Pioneer	KAS	4	16	4	1	7.5	73	72	74	120	108	90	143	131	136	NA	NA	NA	NA	NA	NA	285	285	300	145	135	140	NA	NA	2019-07-27	2019-07-27	89	89	0	NA	NA	516.1	337.5	65.246	14720	64.5	12.8056	2188.68
HOH	2019-04-29	141	BENEDICTIO_KWS	KWS	KAS	1	16	5	2	7.5	80	75	69	116	126	116	150	147	151	NA	NA	NA	NA	NA	NA	285	290	275	130	125	135	NA	NA	2019-07-22	2019-07-21	84	83	-1	NA	NA	494.5	350.3	70.709	14050	68.66	13.2462	2356.32
HOH	2019-04-29	142	LG_30258	Limagrain	KAS	1	17	5	2	7.5	67	63	64	109	100	108	105	116	129	NA	NA	NA	NA	NA	NA	310	300	310	140	130	130	NA	NA	2019-07-23	2019-07-23	85	85	0	NA	NA	488.3	333.2	68.093	14100	64.97	12.8015	2126.64
HOH	2019-04-29	143	Geoxx_RAGT	RAGT	KAS	1	18	5	2	7.5	82	77	85	136	119	125	143	148	144	NA	NA	NA	NA	NA	NA	310	320	320	145	130	140	NA	NA	2019-07-23	2019-07-24	85	86	1	NA	NA	496.4	333.2	66.977	14870	64.84	13.2793	2334.6
HOH	2019-04-29	144	BERNARDINIO_KWS	KWS	KAS	1	19	5	2	7.5	74	80	83	112	123	139	165	157	160	NA	NA	NA	NA	NA	NA	300	275	275	115	115	120	NA	NA	2019-07-23	2019-07-22	85	84	-1	NA	NA	526.1	367.6	69.746	13950	68.5	12.9728	2266.08
HOH	2019-04-29	145	SIMPATICO_KWS	KWS	KAS	1	20	5	2	7.5	69	75	71	113	135	127	145	130	140	NA	NA	NA	NA	NA	NA	320	310	305	140	160	155	NA	NA	2019-07-23	2019-07-24	85	86	1	NA	NA	420	280.9	66.707	14540	64.47	12.9323	2342.4
HOH	2019-04-29	146	Amaveritas_AM	Agro Mais	KAS	2	20	6	2	7.5	77	82	80	136	134	129	162	153	160	NA	NA	NA	NA	NA	NA	300	300	295	165	160	135	NA	NA	2019-07-23	2019-07-24	85	86	1	NA	NA	492.8	343.3	69.527	13880	66.69	12.8671	2219.04
HOH	2019-04-29	147	Hulk_agaS	agaSAAT GmbH	KAS	2	19	6	2	7.5	80	80	82	125	129	134	151	159	158	NA	NA	NA	NA	NA	NA	310	320	310	165	145	165	NA	NA	2019-07-25	2019-07-25	87	87	0	NA	NA	454.7	294.5	64.597	14800	63.93	12.7471	2365.08
HOH	2019-04-29	148	SY_KARDONA	Syngenta	KAS	2	18	6	2	7.5	87	68	83	134	135	129	168	167	162	NA	NA	NA	NA	NA	NA	305	300	305	130	145	145	NA	NA	2019-07-23	2019-07-23	85	85	0	NA	NA	528.9	360.2	67.97	12860	66.4	11.6546	2260.56
HOH	2019-04-29	149	FIGARO_KWS	KWS	KAS	2	17	6	2	7.5	74	74	74	120	132	117	165	159	147	NA	NA	NA	NA	NA	NA	300	295	300	165	155	165	NA	NA	2019-07-23	2019-07-24	85	86	1	NA	NA	576.9	391.3	67.705	14240	65.98	12.8549	2199.84
HOH	2019-04-29	150	P_8329	Pioneer	KAS	2	16	6	2	7.5	68	73	70	107	99	108	152	139	149	NA	NA	NA	NA	NA	NA	305	305	300	145	140	130	NA	NA	2019-07-24	2019-07-24	86	86	0	NA	NA	492.5	337.6	68.407	15030	66.22	13.7088	2251.32
HOH	2019-04-29	151	ES_METRONOM	Euralis	KAS	3	16	7	2	7.5	77	85	70	121	131	129	149	153	162	NA	NA	NA	NA	NA	NA	290	305	300	155	140	140	NA	NA	2019-07-23	2019-07-22	85	84	-1	NA	NA	484.1	339.4	69.973	14530	68.65	13.5561	2440.92
HOH	2019-04-29	152	RICARDINIO_KWS	KWS	KAS	3	17	7	2	7.5	63	68	78	120	113	124	152	155	155	NA	NA	NA	NA	NA	NA	305	305	305	140	130	130	NA	NA	2019-07-20	2019-07-21	82	83	1	NA	NA	454.6	319.3	70.093	13540	67.76	12.6541	2292.96
HOH	2019-04-29	153	AMAROC_AM	Agro Mais	KAS	3	18	7	2	7.5	77	78	81	133	118	124	161	148	148	NA	NA	NA	NA	NA	NA	320	300	305	160	130	150	NA	NA	2019-07-23	2019-07-23	85	85	0	NA	NA	456.6	313.8	68.574	14800	66.8	13.5319	2122.08
HOH	2019-04-29	154	WALTERINIO_KWS	KWS	KAS	3	19	7	2	7.5	86	81	86	135	125	127	154	159	156	NA	NA	NA	NA	NA	NA	330	310	310	140	170	145	NA	NA	2019-07-23	2019-07-26	85	88	3	NA	NA	457.6	303.2	66.096	15120	64.77	13.325	2129.76
HOH	2019-04-29	155	LG_30222	Limagrain	KAS	3	20	7	2	7.5	88	91	84	134	128	134	159	157	168	NA	NA	NA	NA	NA	NA	275	280	275	120	125	100	NA	NA	2019-07-21	2019-07-21	83	83	0	NA	NA	443.8	316.1	71.082	12300	69.37	11.6574	2489.4
HOH	2019-04-29	156	P_8666	Pioneer	KAS	4	20	8	2	7.5	79	75	73	116	110	126	150	129	155	NA	NA	NA	NA	NA	NA	290	290	280	140	140	155	NA	NA	2019-07-26	2019-07-26	88	88	0	NA	NA	426.6	285.8	66.824	12730	65.42	11.3423	2223
HOH	2019-04-29	157	LG_3216	Limagrain	KAS	4	19	8	2	7.5	77	68	82	136	129	117	153	159	166	NA	NA	NA	NA	NA	NA	305	310	310	135	130	140	NA	NA	2019-07-21	2019-07-22	83	84	1	NA	NA	549	381.7	69.404	12900	66.99	11.9375	2606.04
HOH	2019-04-29	158	SY_Talisman	Syngenta	KAS	4	18	8	2	7.5	74	77	75	138	137	122	156	150	156	NA	NA	NA	NA	NA	NA	290	290	285	130	130	115	NA	NA	2019-07-21	2019-07-21	83	83	0	NA	NA	441.8	312.6	70.61	14040	68.2	13.2182	2284.32
HOH	2019-04-29	159	AgroPolis_AM	Agro Mais	KAS	4	17	8	2	7.5	73	68	68	126	122	106	136	157	142	NA	NA	NA	NA	NA	NA	280	290	290	110	110	110	NA	NA	2019-07-21	2019-07-22	83	84	1	NA	NA	477	323.7	67.713	14240	66.31	12.8564	1992
HOH	2019-04-29	160	STABIL_KWS	KWS	KAS	4	16	8	2	7.5	70	72	82	131	128	134	163	149	156	NA	NA	NA	NA	NA	NA	305	305	305	135	155	140	NA	NA	2019-07-21	2019-07-22	83	84	1	NA	NA	523.8	388	73.965	14260	71.36	14.0632	2235.96
EWE	2019-04-23	201	P_8329	Pioneer	Co	1	1	1	1	7.5	NA	NA	NA	NA	NA	NA	NA	NA	NA	210	200	205	NA	NA	NA	300	290	295	145	150	155	270	150	NA	2019-07-15	NA	83	NA	66	6	607.4	458	75.4	11940	73.54	12.0037	2233.56
EWE	2019-04-23	202	P_8329	Pioneer	TSP	1	2	1	1	7.5	NA	NA	NA	NA	NA	NA	NA	NA	NA	215	230	225	NA	NA	NA	300	305	300	145	145	150	270	140	NA	2019-07-14	NA	82	NA	66	7	488.1	372.4	76.3	10920	75.51	11.1093	2071.8
EWE	2019-04-23	203	AgroPolis_AM	Agro Mais	TSP	1	3	1	1	7.5	NA	NA	NA	NA	NA	NA	NA	NA	NA	220	210	210	NA	NA	NA	295	285	90	115	115	115	255	115	NA	2019-07-12	NA	80	NA	66	8	535	397.3	74.26	11900	73.6	11.7826	2132.04
EWE	2019-04-23	204	AgroPolis_AM	Agro Mais	Co	1	4	1	1	7.5	NA	NA	NA	NA	NA	NA	NA	NA	NA	195	200	205	NA	NA	NA	280	290	280	105	105	100	260	120	NA	2019-07-12	NA	80	NA	65	6	539.7	395.4	73.26	11880	73.17	11.6044	2136.84
EWE	2019-04-23	205	LG_3216	Limagrain	Co	1	5	1	1	7.5	NA	NA	NA	NA	NA	NA	NA	NA	NA	200	210	210	NA	NA	NA	300	300	310	145	135	145	280	150	NA	2019-07-12	NA	80	NA	66	7	610.2	451.6	74.01	10680	72.56	10.539	2541.72
EWE	2019-04-23	206	LG_3216	Limagrain	TSP	1	6	1	1	7.5	NA	NA	NA	NA	NA	NA	NA	NA	NA	225	215	220	NA	NA	NA	310	295	305	120	120	110	280	150	NA	2019-07-13	NA	81	NA	66	7	521.1	386.6	74.19	10540	73.46	10.4262	2720.64
EWE	2019-04-23	207	Geoxx_RAGT	RAGT	TSP	1	7	1	1	7.5	NA	NA	NA	NA	NA	NA	NA	NA	NA	215	200	210	NA	NA	NA	300	305	305	125	110	110	280	140	NA	2019-07-12	NA	80	NA	66	8	580.1	408.3	70.38	11040	69.41	10.3599	2518.8
EWE	2019-04-23	208	Geoxx_RAGT	RAGT	Co	1	8	1	1	7.5	NA	NA	NA	NA	NA	NA	NA	NA	NA	180	195	200	NA	NA	NA	305	305	305	140	135	125	285	140	NA	2019-07-14	NA	82	NA	66	6	495.3	341.2	68.89	11080	68.75	10.1773	2402.52
EWE	2019-04-23	209	BERNARDINIO_KWS	KWS	Co	1	9	1	1	7.5	NA	NA	NA	NA	NA	NA	NA	NA	NA	200	210	205	NA	NA	NA	305	290	310	115	110	110	290	135	NA	2019-07-13	NA	81	NA	65	7	464.6	345.4	74.34	10840	74.72	10.7446	2326.44
EWE	2019-04-23	210	BERNARDINIO_KWS	KWS	TSP	1	10	1	1	7.5	NA	NA	NA	NA	NA	NA	NA	NA	NA	210	220	220	NA	NA	NA	305	300	300	120	110	110	290	120	NA	2019-07-12	NA	80	NA	66	7	476.9	365.2	76.58	10480	76.22	10.7008	2415.84
EWE	2019-04-23	211	P_8666	Pioneer	TSP	2	10	2	1	7.5	NA	NA	NA	NA	NA	NA	NA	NA	NA	200	200	195	NA	NA	NA	295	295	275	110	135	110	265	125	NA	2019-07-15	NA	83	NA	66	6	506.3	375.8	74.22	11410	73.06	11.2913	2179.92
EWE	2019-04-23	212	P_8666	Pioneer	Co	2	9	2	1	7.5	NA	NA	NA	NA	NA	NA	NA	NA	NA	200	195	205	NA	NA	NA	285	270	290	118	135	135	265	130	NA	2019-07-15	NA	83	NA	66	6	436	321.4	73.72	11200	72.91	11.0089	2100.6
EWE	2019-04-23	213	BENEDICTIO_KWS	KWS	Co	2	8	2	1	7.5	NA	NA	NA	NA	NA	NA	NA	NA	NA	210	200	205	NA	NA	NA	285	290	270	110	115	110	260	120	NA	2019-07-12	NA	80	NA	66	7	480.6	375.3	78.09	10280	77.72	10.7035	2212.32
EWE	2019-04-23	214	BENEDICTIO_KWS	KWS	TSP	2	7	2	1	7.5	NA	NA	NA	NA	NA	NA	NA	NA	NA	220	215	220	NA	NA	NA	295	285	285	120	135	135	260	115	NA	2019-07-12	NA	80	NA	66	6	552.5	434.5	78.64	11080	78.44	11.6177	2146.68
EWE	2019-04-23	215	AMAROC_AM	Agro Mais	TSP	2	6	2	1	7.5	NA	NA	NA	NA	NA	NA	NA	NA	NA	225	220	225	NA	NA	NA	320	285	310	130	110	135	265	115	NA	2019-07-12	NA	80	NA	66	6	444.7	343.8	77.31	11200	76.84	11.545	1982.4
EWE	2019-04-23	216	AMAROC_AM	Agro Mais	Co	2	5	2	1	7.5	NA	NA	NA	NA	NA	NA	NA	NA	NA	220	210	210	NA	NA	NA	310	300	320	140	140	125	260	125	NA	2019-07-15	NA	83	NA	65	6	483.2	367.5	76.06	10780	74.56	10.9324	2046.72
EWE	2019-04-23	217	STABIL_KWS	KWS	Co	2	4	2	1	7.5	NA	NA	NA	NA	NA	NA	NA	NA	NA	210	210	210	NA	NA	NA	300	320	310	145	145	115	265	130	NA	2019-07-13	NA	81	NA	66	6	547.8	432.8	79.01	10220	78.51	10.7664	2083.68
EWE	2019-04-23	218	STABIL_KWS	KWS	TSP	2	3	2	1	7.5	NA	NA	NA	NA	NA	NA	NA	NA	NA	220	225	210	NA	NA	NA	290	300	295	120	118	105	275	135	NA	2019-07-12	NA	80	NA	66	6	493.1	396	80.31	10000	80.21	10.708	2043.36
EWE	2019-04-23	219	FIGARO_KWS	KWS	TSP	2	2	2	1	7.5	NA	NA	NA	NA	NA	NA	NA	NA	NA	220	210	220	NA	NA	NA	285	285	270	120	120	125	270	135	NA	2019-07-13	NA	81	NA	66	7	473.6	342.3	72.28	11640	71.7	11.2179	2391.36
EWE	2019-04-23	220	FIGARO_KWS	KWS	Co	2	1	2	1	7.5	NA	NA	NA	NA	NA	NA	NA	NA	NA	200	205	210	NA	NA	NA	270	280	290	115	140	130	270	140	NA	2019-07-16	NA	84	NA	66	7	443.2	317.1	71.55	11840	70.78	11.2954	2317.92
EWE	2019-04-23	221	LG_30222	Limagrain	Co	3	1	3	1	7.5	NA	NA	NA	NA	NA	NA	NA	NA	NA	210	210	210	NA	NA	NA	270	270	275	105	105	105	240	120	NA	2019-07-11	NA	79	NA	66	7	534	420	78.65	9160	78.27	9.60579	2473.2
EWE	2019-04-23	222	LG_30222	Limagrain	TSP	3	2	3	1	7.5	NA	NA	NA	NA	NA	NA	NA	NA	NA	220	210	220	NA	NA	NA	265	280	265	85	110	85	240	110	NA	2019-07-11	NA	79	NA	66	7	441.4	351	79.52	9040	79.67	9.58481	2372.4
EWE	2019-04-23	223	SY_Talisman	Syngenta	TSP	3	3	3	1	7.5	NA	NA	NA	NA	NA	NA	NA	NA	NA	210	220	215	NA	NA	NA	275	275	275	110	115	110	240	110	NA	2019-07-11	NA	79	NA	66	6	487.3	390.2	80.07	9240	78.89	9.86462	1968.72
EWE	2019-04-23	224	SY_Talisman	Syngenta	Co	3	4	3	1	7.5	NA	NA	NA	NA	NA	NA	NA	NA	NA	220	210	210	NA	NA	NA	280	270	290	125	110	115	245	115	NA	2019-07-11	NA	79	NA	66	6	437.4	339.1	77.53	10000	76.33	10.3373	1985.88
EWE	2019-04-23	225	RICARDINIO_KWS	KWS	Co	3	5	3	1	7.5	NA	NA	NA	NA	NA	NA	NA	NA	NA	215	220	220	NA	NA	NA	300	300	300	125	135	105	240	125	NA	2019-07-12	NA	80	NA	65	6	569.5	427.9	75.14	9540	74.33	9.55781	2397
EWE	2019-04-23	226	RICARDINIO_KWS	KWS	TSP	3	6	3	1	7.5	NA	NA	NA	NA	NA	NA	NA	NA	NA	220	210	225	NA	NA	NA	280	280	300	125	115	115	240	125	NA	2019-07-11	NA	79	NA	66	6	468.8	355.1	75.75	10040	75.44	10.1404	2307.36
EWE	2019-04-23	227	Hulk_agaS	agaSAAT GmbH	TSP	3	7	3	1	7.5	NA	NA	NA	NA	NA	NA	NA	NA	NA	225	220	220	NA	NA	NA	305	305	305	140	145	140	265	140	NA	2019-07-15	NA	83	NA	66	7	445.7	303.4	68.07	12240	67.67	11.109	2724.84
EWE	2019-04-23	228	Hulk_agaS	agaSAAT GmbH	Co	3	8	3	1	7.5	NA	NA	NA	NA	NA	NA	NA	NA	NA	210	210	220	NA	NA	NA	320	310	310	145	160	160	265	140	NA	2019-07-16	NA	84	NA	66	7	526.8	352.1	66.84	12900	67.64	11.4965	2755.44
EWE	2019-04-23	229	Amaveritas_AM	Agro Mais	Co	3	9	3	1	7.5	NA	NA	NA	NA	NA	NA	NA	NA	NA	210	210	220	NA	NA	NA	300	300	295	140	140	140	285	145	NA	2019-07-15	NA	83	NA	66	6	514.9	385.2	74.81	12580	73.29	12.5481	2153.88
EWE	2019-04-23	230	Amaveritas_AM	Agro Mais	TSP	3	10	3	1	7.5	NA	NA	NA	NA	NA	NA	NA	NA	NA	215	215	230	NA	NA	NA	295	290	290	145	120	125	285	140	NA	2019-07-13	NA	81	NA	66	7	501.5	378.3	75.43	11720	74.75	11.7872	2031
EWE	2019-04-23	231	ES_METRONOM	Euralis	TSP	4	10	4	1	7.5	NA	NA	NA	NA	NA	NA	NA	NA	NA	220	220	215	NA	NA	NA	305	290	305	125	140	125	250	125	NA	2019-07-12	NA	80	NA	65	7	454.5	339.2	74.63	11220	75.16	11.1646	2326.08
EWE	2019-04-23	232	ES_METRONOM	Euralis	Co	4	9	4	1	7.5	NA	NA	NA	NA	NA	NA	NA	NA	NA	220	215	225	NA	NA	NA	305	300	300	120	115	115	250	130	NA	2019-07-13	NA	81	NA	65	6	429	318.7	74.29	11480	73.47	11.3713	2363.4
EWE	2019-04-23	233	SY_KARDONA	Syngenta	Co	4	8	4	1	7.5	NA	NA	NA	NA	NA	NA	NA	NA	NA	225	225	220	NA	NA	NA	300	305	290	125	155	155	270	135	NA	2019-07-12	NA	80	NA	66	7	475.5	346	72.77	11320	72.04	10.9834	2334.96
EWE	2019-04-23	234	SY_KARDONA	Syngenta	TSP	4	7	4	1	7.5	NA	NA	NA	NA	NA	NA	NA	NA	NA	210	215	215	NA	NA	NA	300	290	175	130	125	120	270	130	NA	2019-07-11	NA	79	NA	66	7	500.3	379.5	75.85	10620	74.6	10.7404	2245.56
EWE	2019-04-23	235	SIMPATICO_KWS	KWS	TSP	4	6	4	1	7.5	NA	NA	NA	NA	NA	NA	NA	NA	NA	210	220	215	NA	NA	NA	295	320	320	115	120	145	280	140	NA	2019-07-16	NA	84	NA	66	7	598.2	441.8	73.85	10760	72.88	10.595	2243.52
EWE	2019-04-23	236	SIMPATICO_KWS	KWS	Co	4	5	4	1	7.5	NA	NA	NA	NA	NA	NA	NA	NA	NA	200	180	200	NA	NA	NA	305	305	305	138	140	125	285	145	NA	2019-07-16	NA	84	NA	66	7	617.7	443.8	71.85	10500	70.5	10.059	2232.24
EWE	2019-04-23	237	WALTERINIO_KWS	KWS	Co	4	4	4	1	7.5	NA	NA	NA	NA	NA	NA	NA	NA	NA	210	215	210	NA	NA	NA	330	320	305	150	135	130	295	140	NA	2019-07-17	NA	85	NA	65	6	593.6	417.1	70.27	11540	70.71	10.8122	2335.8
EWE	2019-04-23	238	WALTERINIO_KWS	KWS	TSP	4	3	4	1	7.5	NA	NA	NA	NA	NA	NA	NA	NA	NA	210	215	220	NA	NA	NA	310	320	300	140	140	115	295	135	NA	2019-07-15	NA	83	NA	64	6	526.7	377.3	71.63	12120	70.45	11.5754	2311.08
EWE	2019-04-23	239	LG_30258	Limagrain	TSP	4	2	4	1	7.5	NA	NA	NA	NA	NA	NA	NA	NA	NA	210	205	200	NA	NA	NA	275	300	300	90	95	115	265	120	NA	2019-07-12	NA	80	NA	64	6	607.4	472.1	77.72	10580	76.98	10.9637	2110.08
EWE	2019-04-23	240	LG_30258	Limagrain	Co	4	1	4	1	7.5	NA	NA	NA	NA	NA	NA	NA	NA	NA	200	190	180	NA	NA	NA	270	295	290	110	120	110	265	120	NA	2019-07-12	NA	80	NA	65	6	519.4	397.3	76.49	11040	75.42	11.2593	2192.52
EWE	2019-04-23	241	Hulk_agaS	agaSAAT GmbH	Co	1	1	5	2	7.5	NA	NA	NA	NA	NA	NA	NA	NA	NA	210	210	210	NA	NA	NA	NA	NA	NA	NA	NA	NA	260	155	NA	2019-07-17	NA	85	NA	65	6	430.3	285.9	66.44	10820	66.19	9.58508	2794.32
EWE	2019-04-23	242	Hulk_agaS	agaSAAT GmbH	TSP	1	2	5	2	7.5	NA	NA	NA	NA	NA	NA	NA	NA	NA	200	225	215	NA	NA	NA	NA	NA	NA	NA	NA	NA	260	150	NA	2019-07-17	NA	85	NA	66	7	567.2	379.8	66.96	10380	66.83	9.26726	2732.52
EWE	2019-04-23	243	SY_KARDONA	Syngenta	TSP	1	3	5	2	7.5	NA	NA	NA	NA	NA	NA	NA	NA	NA	220	220	210	NA	NA	NA	NA	NA	NA	NA	NA	NA	250	125	NA	2019-07-12	NA	80	NA	66	7	458.5	346.1	75.49	8260	74.23	8.31397	2460.24
EWE	2019-04-23	244	SY_KARDONA	Syngenta	Co	1	4	5	2	7.5	NA	NA	NA	NA	NA	NA	NA	NA	NA	220	215	220	NA	NA	NA	NA	NA	NA	NA	NA	NA	260	130	NA	2019-07-12	NA	80	NA	65	7	509.4	379.4	74.48	9160	73.54	9.09649	2292.96
EWE	2019-04-23	245	Geoxx_RAGT	RAGT	Co	1	5	5	2	7.5	NA	NA	NA	NA	NA	NA	NA	NA	NA	215	210	205	NA	NA	NA	NA	NA	NA	NA	NA	NA	265	135	NA	2019-07-13	NA	81	NA	66	6	623.5	439.7	70.52	11920	69.62	11.208	2452.68
EWE	2019-04-23	246	Geoxx_RAGT	RAGT	TSP	1	6	5	2	7.5	NA	NA	NA	NA	NA	NA	NA	NA	NA	205	200	200	NA	NA	NA	NA	NA	NA	NA	NA	NA	255	120	NA	2019-07-12	NA	80	NA	66	7	576.6	409.7	71.05	11520	70.86	10.9133	2463.36
EWE	2019-04-23	247	LG_30222	Limagrain	TSP	1	7	5	2	7.5	NA	NA	NA	NA	NA	NA	NA	NA	NA	220	220	215	NA	NA	NA	NA	NA	NA	NA	NA	NA	230	115	NA	2019-07-11	NA	79	NA	66	6	460.4	364.8	79.24	8900	80.06	9.40315	2580.84
EWE	2019-04-23	248	LG_30222	Limagrain	Co	1	8	5	2	7.5	NA	NA	NA	NA	NA	NA	NA	NA	NA	200	210	220	NA	NA	NA	NA	NA	NA	NA	NA	NA	230	110	NA	2019-07-11	NA	79	NA	66	6	502.7	392.5	78.08	9840	79.22	10.2441	2586.12
EWE	2019-04-23	249	BENEDICTIO_KWS	KWS	Co	1	9	5	2	7.5	NA	NA	NA	NA	NA	NA	NA	NA	NA	210	210	210	NA	NA	NA	NA	NA	NA	NA	NA	NA	245	135	NA	2019-07-12	NA	80	NA	66	6	439.9	333.6	75.84	10520	75.49	10.6378	2289.84
EWE	2019-04-23	250	BENEDICTIO_KWS	KWS	TSP	1	10	5	2	7.5	NA	NA	NA	NA	NA	NA	NA	NA	NA	210	200	200	NA	NA	NA	NA	NA	NA	NA	NA	NA	250	130	NA	2019-07-12	NA	80	NA	66	7	499.6	390.9	78.24	10080	78.51	10.5155	2153.04
EWE	2019-04-23	251	SIMPATICO_KWS	KWS	TSP	2	10	6	2	7.5	NA	NA	NA	NA	NA	NA	NA	NA	NA	210	195	200	NA	NA	NA	NA	NA	NA	NA	NA	NA	270	145	NA	2019-07-16	NA	84	NA	66	6	528.3	381.4	72.19	11120	71.81	10.7034	2294.52
EWE	2019-04-23	252	SIMPATICO_KWS	KWS	Co	2	9	6	2	7.5	NA	NA	NA	NA	NA	NA	NA	NA	NA	210	200	205	NA	NA	NA	NA	NA	NA	NA	NA	NA	275	140	NA	2019-07-17	NA	85	NA	66	6	533.4	377	70.68	11780	69.06	11.1015	2260.08
EWE	2019-04-23	253	RICARDINIO_KWS	KWS	Co	2	8	6	2	7.5	NA	NA	NA	NA	NA	NA	NA	NA	NA	220	220	215	NA	NA	NA	NA	NA	NA	NA	NA	NA	280	135	NA	2019-07-12	NA	80	NA	66	6	527.7	393.9	74.64	11100	74.86	11.0467	2614.08
EWE	2019-04-23	254	RICARDINIO_KWS	KWS	TSP	2	7	6	2	7.5	NA	NA	NA	NA	NA	NA	NA	NA	NA	220	220	220	NA	NA	NA	NA	NA	NA	NA	NA	NA	255	120	NA	2019-07-12	NA	80	NA	66	6	398.9	301.4	75.56	10380	74.81	10.4575	2336.64
EWE	2019-04-23	255	AMAROC_AM	Agro Mais	TSP	2	6	6	2	7.5	NA	NA	NA	NA	NA	NA	NA	NA	NA	220	225	220	NA	NA	NA	NA	NA	NA	NA	NA	NA	260	135	NA	2019-07-12	NA	80	NA	66	6	474	366.8	77.38	10760	77.05	11.1015	1967.28
EWE	2019-04-23	256	AMAROC_AM	Agro Mais	Co	2	5	6	2	7.5	NA	NA	NA	NA	NA	NA	NA	NA	NA	210	215	230	NA	NA	NA	NA	NA	NA	NA	NA	NA	265	140	NA	2019-07-12	NA	80	NA	65	6	468.4	355	75.79	11380	73.81	11.4999	2053.44
EWE	2019-04-23	257	LG_3216	Limagrain	Co	2	4	6	2	7.5	NA	NA	NA	NA	NA	NA	NA	NA	NA	205	200	210	NA	NA	NA	NA	NA	NA	NA	NA	NA	280	140	NA	2019-07-15	NA	83	NA	66	7	553.4	407.7	73.67	10760	72.42	10.5692	2735.88
EWE	2019-04-23	258	LG_3216	Limagrain	TSP	2	3	6	2	7.5	NA	NA	NA	NA	NA	NA	NA	NA	NA	200	195	195	NA	NA	NA	NA	NA	NA	NA	NA	NA	280	140	NA	2019-07-14	NA	82	NA	66	7	540.6	405.5	75.01	10640	73.11	10.6414	2700.24
EWE	2019-04-23	259	BERNARDINIO_KWS	KWS	TSP	2	2	6	2	7.5	NA	NA	NA	NA	NA	NA	NA	NA	NA	220	220	215	NA	NA	NA	NA	NA	NA	NA	NA	NA	260	125	NA	2019-07-12	NA	80	NA	66	8	557.6	435.9	78.17	10800	77.82	11.2565	2206.08
EWE	2019-04-23	260	BERNARDINIO_KWS	KWS	Co	2	1	6	2	7.5	NA	NA	NA	NA	NA	NA	NA	NA	NA	210	210	200	NA	NA	NA	NA	NA	NA	NA	NA	NA	250	125	NA	2019-07-13	NA	81	NA	66	7	562.3	425.5	75.67	10860	74.28	10.957	2345.76
EWE	2019-04-23	261	SY_Talisman	Syngenta	Co	3	1	7	2	7.5	NA	NA	NA	NA	NA	NA	NA	NA	NA	205	210	205	NA	NA	NA	NA	NA	NA	NA	NA	NA	240	120	NA	2019-07-12	NA	80	NA	66	6	632	489.9	77.52	10800	75.35	11.1629	2006.88
EWE	2019-04-23	262	SY_Talisman	Syngenta	TSP	3	2	7	2	7.5	NA	NA	NA	NA	NA	NA	NA	NA	NA	210	205	210	NA	NA	NA	NA	NA	NA	NA	NA	NA	240	115	NA	2019-07-12	NA	80	NA	66	6	476.3	377.9	79.34	9780	77.57	10.3459	1999.2
EWE	2019-04-23	263	AgroPolis_AM	Agro Mais	TSP	3	3	7	2	7.5	NA	NA	NA	NA	NA	NA	NA	NA	NA	210	220	215	NA	NA	NA	NA	NA	NA	NA	NA	NA	250	110	NA	2019-07-12	NA	80	NA	65	6	557.8	413.4	74.11	12250	72.85	12.1046	2015.76
EWE	2019-04-23	264	AgroPolis_AM	Agro Mais	Co	3	4	7	2	7.5	NA	NA	NA	NA	NA	NA	NA	NA	NA	210	195	215	NA	NA	NA	NA	NA	NA	NA	NA	NA	250	115	NA	2019-07-12	NA	80	NA	65	6	543.4	397.5	73.15	12380	73.17	12.0746	2034.48
EWE	2019-04-23	265	STABIL_KWS	KWS	Co	3	5	7	2	7.5	NA	NA	NA	NA	NA	NA	NA	NA	NA	225	225	220	NA	NA	NA	NA	NA	NA	NA	NA	NA	270	135	NA	2019-07-14	NA	82	NA	65	6	544.8	430.6	79.04	10760	78.68	11.3396	2070.6
EWE	2019-04-23	266	STABIL_KWS	KWS	TSP	3	6	7	2	7.5	NA	NA	NA	NA	NA	NA	NA	NA	NA	230	225	220	NA	NA	NA	NA	NA	NA	NA	NA	NA	270	130	NA	2019-07-13	NA	81	NA	66	6	491.6	396.5	80.66	9360	80.26	10.0664	2107.2
EWE	2019-04-23	267	FIGARO_KWS	KWS	TSP	3	7	7	2	7.5	NA	NA	NA	NA	NA	NA	NA	NA	NA	225	220	220	NA	NA	NA	NA	NA	NA	NA	NA	NA	265	135	NA	2019-07-15	NA	83	NA	66	7	503.9	367	72.83	12240	72.7	11.8859	2261.76
EWE	2019-04-23	268	FIGARO_KWS	KWS	Co	3	8	7	2	7.5	NA	NA	NA	NA	NA	NA	NA	NA	NA	215	210	220	NA	NA	NA	NA	NA	NA	NA	NA	NA	265	140	NA	2019-07-16	NA	84	NA	66	7	496.5	347.3	69.95	12880	69.95	12.0127	2269.2
EWE	2019-04-23	269	ES_METRONOM	Euralis	Co	3	9	7	2	7.5	NA	NA	NA	NA	NA	NA	NA	NA	NA	220	225	220	NA	NA	NA	NA	NA	NA	NA	NA	NA	255	140	NA	2019-07-12	NA	80	NA	66	6	526.2	385.7	73.3	11860	71.5	11.5912	2243.64
EWE	2019-04-23	270	ES_METRONOM	Euralis	TSP	3	10	7	2	7.5	NA	NA	NA	NA	NA	NA	NA	NA	NA	215	220	210	NA	NA	NA	NA	NA	NA	NA	NA	NA	250	120	NA	2019-07-12	NA	80	NA	66	6	527.3	389.1	73.79	11380	73.32	11.1964	2460.48
EWE	2019-04-23	271	P_8329	Pioneer	TSP	4	10	8	2	7.5	NA	NA	NA	NA	NA	NA	NA	NA	NA	220	220	215	NA	NA	NA	NA	NA	NA	NA	NA	NA	255	140	NA	2019-07-14	NA	82	NA	65	5	483.2	349.5	72.33	12480	72.77	12.0357	2160.24
EWE	2019-04-23	272	P_8329	Pioneer	Co	4	9	8	2	7.5	NA	NA	NA	NA	NA	NA	NA	NA	NA	210	200	215	NA	NA	NA	NA	NA	NA	NA	NA	NA	270	145	NA	2019-07-16	NA	84	NA	66	6	522.4	372.6	71.32	12720	70.22	12.0959	2037.12
EWE	2019-04-23	273	LG_30258	Limagrain	Co	4	8	8	2	7.5	NA	NA	NA	NA	NA	NA	NA	NA	NA	190	190	190	NA	NA	NA	NA	NA	NA	NA	NA	NA	265	125	NA	2019-07-12	NA	80	NA	65	6	663.7	486.9	73.36	12220	72.11	11.9528	2221.32
EWE	2019-04-23	274	LG_30258	Limagrain	TSP	4	7	8	2	7.5	NA	NA	NA	NA	NA	NA	NA	NA	NA	210	210	205	NA	NA	NA	NA	NA	NA	NA	NA	NA	250	125	NA	2019-07-12	NA	80	NA	66	6	555.7	427.1	76.86	11220	75.02	11.4983	2127
EWE	2019-04-23	275	WALTERINIO_KWS	KWS	TSP	4	6	8	2	7.5	NA	NA	NA	NA	NA	NA	NA	NA	NA	220	210	220	NA	NA	NA	NA	NA	NA	NA	NA	NA	275	140	NA	2019-07-16	NA	84	NA	66	6	576.8	405.9	70.37	14160	70.31	13.2859	2256.72
EWE	2019-04-23	276	WALTERINIO_KWS	KWS	Co	4	5	8	2	7.5	NA	NA	NA	NA	NA	NA	NA	NA	NA	215	210	215	NA	NA	NA	NA	NA	NA	NA	NA	NA	280	140	NA	2019-07-17	NA	85	NA	66	6	581.6	410.7	70.62	12660	69.61	11.9207	2198.28
EWE	2019-04-23	277	Amaveritas_AM	Agro Mais	Co	4	4	8	2	7.5	NA	NA	NA	NA	NA	NA	NA	NA	NA	220	215	205	NA	NA	NA	NA	NA	NA	NA	NA	NA	280	140	NA	2019-07-16	NA	84	NA	65	6	497.5	373.9	75.16	11100	75.12	11.1237	2140.44
EWE	2019-04-23	278	Amaveritas_AM	Agro Mais	TSP	4	3	8	2	7.5	NA	NA	NA	NA	NA	NA	NA	NA	NA	220	230	230	NA	NA	NA	NA	NA	NA	NA	NA	NA	275	135	NA	2019-07-15	NA	83	NA	66	6	478.5	369.2	77.16	11960	75.19	12.3044	2109.12
EWE	2019-04-23	279	P_8666	Pioneer	TSP	4	2	8	2	7.5	NA	NA	NA	NA	NA	NA	NA	NA	NA	200	195	190	NA	NA	NA	NA	NA	NA	NA	NA	NA	275	135	NA	2019-07-14	NA	82	NA	66	6	447.3	328	73.33	12350	72.47	12.075	2235.24
EWE	2019-04-23	280	P_8666	Pioneer	Co	4	1	8	2	7.5	NA	NA	NA	NA	NA	NA	NA	NA	NA	185	195	195	NA	NA	NA	NA	NA	NA	NA	NA	NA	275	130	NA	2019-07-16	NA	84	NA	65	6	610.9	442.7	72.47	12360	71.21	11.9431	2265.48
DET	2019-05-06	301	Amaveritas_AM	Agro Mais	TSP	1	1	1	1	7.5	139	134	129	NA	NA	NA	NA	NA	NA	NA	NA	NA	255	255	255	330	330	330	175	155	160	NA	NA	NA	NA	NA	NA	NA	NA	NA	540.9	365	67.48	14220	64.6	12.7942	2365.68
DET	2019-05-06	302	Amaveritas_AM	Agro Mais	Co	1	2	1	1	7.5	132	131	131	NA	NA	NA	NA	NA	NA	NA	NA	NA	250	245	260	350	340	330	160	165	165	NA	NA	NA	NA	NA	NA	NA	NA	NA	584.8	396.3	67.767	13690	66.22	12.3697	2370
DET	2019-05-06	303	STABIL_KWS	KWS	Co	1	3	1	1	7.5	NA	NA	NA	NA	NA	NA	NA	NA	NA	NA	NA	NA	NA	NA	NA	NA	NA	NA	NA	NA	NA	NA	NA	NA	NA	NA	NA	NA	NA	NA	NA	NA	NA	NA	NA	NA	NA
DET	2019-05-06	304	STABIL_KWS	KWS	TSP	1	4	1	1	7.5	NA	NA	NA	NA	NA	NA	NA	NA	NA	NA	NA	NA	NA	NA	NA	NA	NA	NA	NA	NA	NA	NA	NA	NA	NA	NA	NA	NA	NA	NA	NA	NA	NA	NA	NA	NA	NA
DET	2019-05-06	305	LG_30258	Limagrain	TSP	1	5	1	1	7.5	114	113	119	NA	NA	NA	NA	NA	NA	NA	NA	NA	235	235	240	320	320	320	130	135	105	NA	NA	NA	NA	NA	NA	NA	NA	NA	672.5	458.8	68.223	13420	0	12.2074	2136.96
DET	2019-05-06	306	LG_30258	Limagrain	Co	1	6	1	1	7.5	114	116	120	NA	NA	NA	NA	NA	NA	NA	NA	NA	230	225	230	310	320	315	145	125	125	NA	NA	NA	NA	NA	NA	NA	NA	NA	673	457.5	67.979	11810	65.88	10.7044	2258.4
DET	2019-05-06	307	Geoxx_RAGT	RAGT	Co	1	7	1	1	7.5	NA	NA	NA	NA	NA	NA	NA	NA	NA	NA	NA	NA	NA	NA	NA	NA	NA	NA	NA	NA	NA	NA	NA	NA	NA	NA	NA	NA	NA	NA	NA	NA	NA	NA	NA	NA	NA
DET	2019-05-06	308	Geoxx_RAGT	RAGT	TSP	1	8	1	1	7.5	NA	NA	NA	NA	NA	NA	NA	NA	NA	NA	NA	NA	NA	NA	NA	NA	NA	NA	NA	NA	NA	NA	NA	NA	NA	NA	NA	NA	NA	NA	NA	NA	NA	NA	NA	NA	NA
DET	2019-05-06	309	SY_Talisman	Syngenta	TSP	1	9	1	1	7.5	130	132	123	NA	NA	NA	NA	NA	NA	NA	NA	NA	240	240	245	310	310	335	155	125	120	NA	NA	NA	NA	NA	NA	NA	NA	NA	673.6	470.3	69.819	13370	67.99	12.4464	2396.88
DET	2019-05-06	310	SY_Talisman	Syngenta	Co	1	10	1	1	7.5	134	137	127	NA	NA	NA	NA	NA	NA	NA	NA	NA	235	240	245	305	305	305	135	120	145	NA	NA	NA	NA	NA	NA	NA	NA	NA	569.6	393.6	69.101	13970	67.55	12.8712	2355.36
DET	2019-05-06	311	BENEDICTIO_KWS	KWS	Co	2	10	2	1	7.5	127	126	134	NA	NA	NA	NA	NA	NA	NA	NA	NA	255	255	260	315	320	315	140	135	155	NA	NA	NA	NA	NA	NA	NA	NA	NA	663.4	464.2	69.973	13870	68.57	12.9403	2594.4
DET	2019-05-06	312	BENEDICTIO_KWS	KWS	TSP	2	9	2	1	7.5	131	134	140	NA	NA	NA	NA	NA	NA	NA	NA	NA	255	265	255	310	315	315	105	110	145	NA	NA	NA	NA	NA	NA	NA	NA	NA	599.4	425.8	71.038	11860	68.98	11.2335	2417.04
DET	2019-05-06	313	SY_KARDONA	Syngenta	TSP	2	8	2	1	7.5	126	129	121	NA	NA	NA	NA	NA	NA	NA	NA	NA	250	255	260	320	320	310	140	135	140	NA	NA	NA	NA	NA	NA	NA	NA	NA	517.2	340.6	65.855	15670	65.8	13.7593	2480.04
DET	2019-05-06	314	SY_KARDONA	Syngenta	Co	2	7	2	1	7.5	127	119	123	NA	NA	NA	NA	NA	NA	NA	NA	NA	250	240	250	320	330	315	140	160	130	NA	NA	NA	NA	NA	NA	NA	NA	NA	569.3	374.5	65.783	14770	64.74	12.9549	2451.36
DET	2019-05-06	315	LG_3216	Limagrain	Co	2	6	2	1	7.5	137	143	136	NA	NA	NA	NA	NA	NA	NA	NA	NA	260	255	260	350	345	345	140	165	145	NA	NA	NA	NA	NA	NA	NA	NA	NA	728.7	492.3	67.559	12340	66.64	11.1157	2921.64
DET	2019-05-06	316	LG_3216	Limagrain	TSP	2	5	2	1	7.5	138	139	140	NA	NA	NA	NA	NA	NA	NA	NA	NA	260	250	255	350	340	335	145	155	150	NA	NA	NA	NA	NA	NA	NA	NA	NA	583.3	398.5	68.318	12280	66.01	11.1859	2921.4
DET	2019-05-06	317	AMAROC_AM	Agro Mais	TSP	2	4	2	1	7.5	120	120	129	NA	NA	NA	NA	NA	NA	NA	NA	NA	250	250	240	330	340	320	140	175	140	NA	NA	NA	NA	NA	NA	NA	NA	NA	580.7	399.7	68.831	15890	67.62	14.583	2166.96
DET	2019-05-06	318	AMAROC_AM	Agro Mais	Co	2	3	2	1	7.5	115	118	106	NA	NA	NA	NA	NA	NA	NA	NA	NA	245	235	245	350	320	350	155	145	160	NA	NA	NA	NA	NA	NA	NA	NA	NA	561.8	385.1	68.548	15270	66.3	13.9564	2127.84
DET	2019-05-06	319	ES_METRONOM	Euralis	Co	2	2	2	1	7.5	145	145	130	NA	NA	NA	NA	NA	NA	NA	NA	NA	275	260	270	340	325	325	150	140	140	NA	NA	NA	NA	NA	NA	NA	NA	NA	560.7	384.9	68.646	12310	68.08	11.2671	2499
DET	2019-05-06	320	ES_METRONOM	Euralis	TSP	2	1	2	1	7.5	135	147	141	NA	NA	NA	NA	NA	NA	NA	NA	NA	260	265	260	320	305	310	130	120	150	NA	NA	NA	NA	NA	NA	NA	NA	NA	586.7	406.2	69.235	13020	67.92	12.0192	2500.44
DET	2019-05-06	321	P_8329	Pioneer	TSP	3	1	3	1	7.5	127	120	111	NA	NA	NA	NA	NA	NA	NA	NA	NA	250	245	240	330	330	325	160	170	165	NA	NA	NA	NA	NA	NA	NA	NA	NA	422.5	285.2	67.503	13420	65.94	12.0785	2323.8
DET	2019-05-06	322	P_8329	Pioneer	Co	3	2	3	1	7.5	112	118	115	NA	NA	NA	NA	NA	NA	NA	NA	NA	240	240	245	345	325	335	165	170	165	NA	NA	NA	NA	NA	NA	NA	NA	NA	656.4	435.3	66.316	11480	65.79	10.1508	2445
DET	2019-05-06	323	LG_30222	Limagrain	Co	3	3	3	1	7.5	135	122	125	NA	NA	NA	NA	NA	NA	NA	NA	NA	235	250	245	305	300	315	130	115	150	NA	NA	NA	NA	NA	NA	NA	NA	NA	684.4	472.1	68.98	12580	67.55	11.5702	2679.36
DET	2019-05-06	324	LG_30222	Limagrain	TSP	3	4	3	1	7.5	134	129	134	NA	NA	NA	NA	NA	NA	NA	NA	NA	245	255	245	305	280	305	120	95	120	NA	NA	NA	NA	NA	NA	NA	NA	NA	570.9	394.3	69.066	12120	67.71	11.1611	2849.52
DET	2019-05-06	325	P_8666	Pioneer	TSP	3	5	3	1	7.5	113	107	123	NA	NA	NA	NA	NA	NA	NA	NA	NA	235	240	240	330	340	330	155	165	160	NA	NA	NA	NA	NA	NA	NA	NA	NA	673.4	441.4	65.548	12780	64.56	11.1694	2300.64
DET	2019-05-06	326	P_8666	Pioneer	Co	3	6	3	1	7.5	111	108	108	NA	NA	NA	NA	NA	NA	NA	NA	NA	230	225	235	320	320	330	160	155	160	NA	NA	NA	NA	NA	NA	NA	NA	NA	678.5	435.4	64.171	12300	64.44	10.524	2304.6
DET	2019-05-06	327	SIMPATICO_KWS	KWS	Co	3	7	3	1	7.5	117	127	120	NA	NA	NA	NA	NA	NA	NA	NA	NA	250	245	250	320	320	350	140	165	165	NA	NA	NA	NA	NA	NA	NA	NA	NA	484	322.8	66.694	13910	65.53	12.3695	2489.52
DET	2019-05-06	328	SIMPATICO_KWS	KWS	TSP	3	8	3	1	7.5	131	126	121	NA	NA	NA	NA	NA	NA	NA	NA	NA	245	255	250	340	330	340	140	140	145	NA	NA	NA	NA	NA	NA	NA	NA	NA	532.1	357.1	67.111	12980	65.86	11.6147	2302.56
DET	2019-05-06	329	AgroPolis_AM	Agro Mais	TSP	3	9	3	1	7.5	126	117	108	NA	NA	NA	NA	NA	NA	NA	NA	NA	245	255	230	315	310	340	140	115	135	NA	NA	NA	NA	NA	NA	NA	NA	NA	697.6	448.9	64.349	15380	64.08	13.1958	2277.84
DET	2019-05-06	330	AgroPolis_AM	Agro Mais	Co	3	10	3	1	7.5	104	118	123	NA	NA	NA	NA	NA	NA	NA	NA	NA	235	235	240	295	320	310	120	130	140	NA	NA	NA	NA	NA	NA	NA	NA	NA	561.1	362.1	64.534	15660	64.53	13.4747	2235.84
DET	2019-05-06	331	RICARDINIO_KWS	KWS	Co	4	10	4	1	7.5	123	119	125	NA	NA	NA	NA	NA	NA	NA	NA	NA	245	255	255	330	320	330	120	120	120	NA	NA	NA	NA	NA	NA	NA	NA	NA	698.9	489.7	70.067	12220	68.34	11.4162	2382.96
DET	2019-05-06	332	RICARDINIO_KWS	KWS	TSP	4	9	4	1	7.5	130	128	125	NA	NA	NA	NA	NA	NA	NA	NA	NA	255	250	260	330	310	330	145	120	155	NA	NA	NA	NA	NA	NA	NA	NA	NA	559.9	394.5	70.459	11430	68.64	10.738	2263.68
DET	2019-05-06	333	WALTERINIO_KWS	KWS	TSP	4	8	4	1	7.5	151	139	152	NA	NA	NA	NA	NA	NA	NA	NA	NA	270	270	270	345	350	340	145	145	145	NA	NA	NA	NA	NA	NA	NA	NA	NA	472.1	308.2	65.283	14130	65.49	12.2993	2408.76
DET	2019-05-06	334	WALTERINIO_KWS	KWS	Co	4	7	4	1	7.5	141	138	137	NA	NA	NA	NA	NA	NA	NA	NA	NA	260	255	270	340	350	350	140	140	135	NA	NA	NA	NA	NA	NA	NA	NA	NA	726.5	474.5	65.313	13290	65.05	11.5735	2326.56
DET	2019-05-06	335	Hulk_agaS	agaSAAT GmbH	Co	4	6	4	1	7.5	120	115	126	NA	NA	NA	NA	NA	NA	NA	NA	NA	245	255	245	340	340	340	180	170	170	NA	NA	NA	NA	NA	NA	NA	NA	NA	472.2	298.2	63.151	11790	62.77	9.92734	2516.16
DET	2019-05-06	336	Hulk_agaS	agaSAAT GmbH	TSP	4	5	4	1	7.5	129	137	134	NA	NA	NA	NA	NA	NA	NA	NA	NA	250	260	245	330	340	350	165	155	165	NA	NA	NA	NA	NA	NA	NA	NA	NA	-1	226.3	0	13010	62.67	10.8712	2564.4
DET	2019-05-06	337	BERNARDINIO_KWS	KWS	TSP	4	4	4	1	7.5	140	140	142	NA	NA	NA	NA	NA	NA	NA	NA	NA	270	270	260	330	310	335	115	115	110	NA	NA	NA	NA	NA	NA	NA	NA	NA	518	361.1	69.71	12740	68.47	11.8414	2306.16
DET	2019-05-06	338	BERNARDINIO_KWS	KWS	Co	4	3	4	1	7.5	145	137	139	NA	NA	NA	NA	NA	NA	NA	NA	NA	265	275	270	350	350	340	150	150	150	NA	NA	NA	NA	NA	NA	NA	NA	NA	622.1	435.1	69.941	12980	67.89	12.1045	2226.24
DET	2019-05-06	339	FIGARO_KWS	KWS	Co	4	2	4	1	7.5	123	133	129	NA	NA	NA	NA	NA	NA	NA	NA	NA	255	260	260	330	335	330	165	160	165	NA	NA	NA	NA	NA	NA	NA	NA	NA	637.7	429	67.273	12420	66.35	11.1404	2414.52
DET	2019-05-06	340	FIGARO_KWS	KWS	TSP	4	1	4	1	7.5	130	140	134	NA	NA	NA	NA	NA	NA	NA	NA	NA	260	255	255	330	320	330	160	160	155	NA	NA	NA	NA	NA	NA	NA	NA	NA	470.7	316.6	67.262	12880	65.55	11.5511	2373.48
DET	2019-05-06	341	AMAROC_AM	Agro Mais	TSP	1	1	5	2	7.5	128	133	137	NA	NA	NA	NA	NA	NA	NA	NA	NA	250	250	245	340	330	320	155	130	135	NA	NA	NA	NA	NA	NA	NA	NA	NA	627.9	422.3	67.256	15200	65.65	13.6305	2241.12
DET	2019-05-06	342	AMAROC_AM	Agro Mais	Co	1	2	5	2	7.5	137	128	132	NA	NA	NA	NA	NA	NA	NA	NA	NA	250	245	255	325	345	340	130	145	155	NA	NA	NA	NA	NA	NA	NA	NA	NA	517.4	341.9	66.08	11610	64.96	10.2292	2319.24
DET	2019-05-06	343	FIGARO_KWS	KWS	Co	1	3	5	2	7.5	131	134	123	NA	NA	NA	NA	NA	NA	NA	NA	NA	250	250	255	330	325	335	165	160	165	NA	NA	NA	NA	NA	NA	NA	NA	NA	686.8	457.5	66.613	12000	66	10.6581	2363.76
DET	2019-05-06	344	FIGARO_KWS	KWS	TSP	1	4	5	2	7.5	137	139	136	NA	NA	NA	NA	NA	NA	NA	NA	NA	260	255	250	340	335	330	140	175	165	NA	NA	NA	NA	NA	NA	NA	NA	NA	577.8	385.2	66.667	12840	66.48	11.4134	2543.04
DET	2019-05-06	345	SY_Talisman	Syngenta	TSP	1	5	5	2	7.5	133	129	134	NA	NA	NA	NA	NA	NA	NA	NA	NA	240	240	245	320	320	340	135	130	165	NA	NA	NA	NA	NA	NA	NA	NA	NA	577.3	391.3	67.781	14640	66.09	13.2309	2385.36
DET	2019-05-06	346	SY_Talisman	Syngenta	Co	1	6	5	2	7.5	112	127	120	NA	NA	NA	NA	NA	NA	NA	NA	NA	240	245	240	330	330	330	130	160	140	NA	NA	NA	NA	NA	NA	NA	NA	NA	740.8	500.2	67.522	13360	66.13	12.0279	2327.04
DET	2019-05-06	347	ES_METRONOM	Euralis	Co	1	7	5	2	7.5	140	136	132	NA	NA	NA	NA	NA	NA	NA	NA	NA	250	260	255	320	330	320	150	155	165	NA	NA	NA	NA	NA	NA	NA	NA	NA	591.4	400.7	67.754	13090	67.4	11.8253	2491.68
DET	2019-05-06	348	ES_METRONOM	Euralis	TSP	1	8	5	2	7.5	135	138	138	NA	NA	NA	NA	NA	NA	NA	NA	NA	265	265	265	340	335	340	115	140	140	NA	NA	NA	NA	NA	NA	NA	NA	NA	658.5	447.5	67.957	12540	67.96	11.3624	2388.6
DET	2019-05-06	349	P_8329	Pioneer	TSP	1	9	5	2	7.5	121	110	123	NA	NA	NA	NA	NA	NA	NA	NA	NA	245	250	240	350	340	345	175	165	175	NA	NA	NA	NA	NA	NA	NA	NA	NA	531.2	363	68.336	12370	67.09	11.2709	2377.08
DET	2019-05-06	350	P_8329	Pioneer	Co	1	10	5	2	7.5	115	110	117	NA	NA	NA	NA	NA	NA	NA	NA	NA	245	250	245	340	340	350	165	170	170	NA	NA	NA	NA	NA	NA	NA	NA	NA	544.3	356.7	65.534	12650	65.54	11.0534	2302.56
DET	2019-05-06	351	AgroPolis_AM	Agro Mais	Co	2	10	6	2	7.5	116	108	122	NA	NA	NA	NA	NA	NA	NA	NA	NA	230	230	240	310	320	310	100	125	125	NA	NA	NA	NA	NA	NA	NA	NA	NA	526.8	336.5	63.876	15450	64.31	13.1585	2176.68
DET	2019-05-06	352	AgroPolis_AM	Agro Mais	TSP	2	9	6	2	7.5	121	114	127	NA	NA	NA	NA	NA	NA	NA	NA	NA	250	250	245	320	320	320	125	130	130	NA	NA	NA	NA	NA	NA	NA	NA	NA	577.5	367.6	63.654	16510	63.69	14.0124	2302.92
DET	2019-05-06	353	BENEDICTIO_KWS	KWS	TSP	2	8	6	2	7.5	114	117	123	NA	NA	NA	NA	NA	NA	NA	NA	NA	240	250	255	330	315	320	130	135	135	NA	NA	NA	NA	NA	NA	NA	NA	NA	539.1	375.2	69.597	13790	68.41	12.7966	2498.52
DET	2019-05-06	354	BENEDICTIO_KWS	KWS	Co	2	7	6	2	7.5	105	116	117	NA	NA	NA	NA	NA	NA	NA	NA	NA	250	240	255	330	325	320	130	135	145	NA	NA	NA	NA	NA	NA	NA	NA	NA	503.5	352	69.911	12400	68.28	11.5586	2353.2
DET	2019-05-06	355	RICARDINIO_KWS	KWS	Co	2	6	6	2	7.5	127	123	124	NA	NA	NA	NA	NA	NA	NA	NA	NA	255	265	275	340	330	330	150	120	150	NA	NA	NA	NA	NA	NA	NA	NA	NA	596.1	406.4	68.176	12280	66.73	11.1627	2336.64
DET	2019-05-06	356	RICARDINIO_KWS	KWS	TSP	2	5	6	2	7.5	132	130	133	NA	NA	NA	NA	NA	NA	NA	NA	NA	265	255	250	330	330	330	125	120	140	NA	NA	NA	NA	NA	NA	NA	NA	NA	504.8	344	68.146	12400	66.67	11.2668	2271.24
DET	2019-05-06	357	Geoxx_RAGT	RAGT	TSP	2	4	6	2	7.5	127	124	125	NA	NA	NA	NA	NA	NA	NA	NA	NA	240	255	250	360	350	360	130	145	130	NA	NA	NA	NA	NA	NA	NA	NA	NA	497.7	333.3	66.968	11710	65.53	10.4559	2731.68
DET	2019-05-06	358	Geoxx_RAGT	RAGT	Co	2	3	6	2	7.5	130	129	119	NA	NA	NA	NA	NA	NA	NA	NA	NA	240	240	245	350	360	340	160	125	145	NA	NA	NA	NA	NA	NA	NA	NA	NA	540	362.7	67.167	12330	65.42	11.0423	2560.8
DET	2019-05-06	359	Amaveritas_AM	Agro Mais	Co	2	2	6	2	7.5	131	130	136	NA	NA	NA	NA	NA	NA	NA	NA	NA	255	260	250	330	340	350	170	170	165	NA	NA	NA	NA	NA	NA	NA	NA	NA	606.1	401.7	66.276	12920	65.21	11.4171	2394.96
DET	2019-05-06	360	Amaveritas_AM	Agro Mais	TSP	2	1	6	2	7.5	129	139	134	NA	NA	NA	NA	NA	NA	NA	NA	NA	260	255	255	335	330	330	165	165	165	NA	NA	NA	NA	NA	NA	NA	NA	NA	445.5	295.8	66.397	13600	65.29	12.04	2542.08
DET	2019-05-06	361	SY_KARDONA	Syngenta	TSP	3	1	7	2	7.5	144	139	140	NA	NA	NA	NA	NA	NA	NA	NA	NA	260	265	250	330	340	340	160	150	145	NA	NA	NA	NA	NA	NA	NA	NA	NA	614.9	398	64.726	14300	64.12	12.3411	2528.16
DET	2019-05-06	362	SY_KARDONA	Syngenta	Co	3	2	7	2	7.5	136	139	140	NA	NA	NA	NA	NA	NA	NA	NA	NA	255	265	265	340	350	345	145	155	180	NA	NA	NA	NA	NA	NA	NA	NA	NA	657.8	425.3	64.655	15690	64.7	13.5258	2536.44
DET	2019-05-06	363	BERNARDINIO_KWS	KWS	Co	3	3	7	2	7.5	125	130	131	NA	NA	NA	NA	NA	NA	NA	NA	NA	255	260	250	340	340	335	145	140	150	NA	NA	NA	NA	NA	NA	NA	NA	NA	640.2	443.5	69.275	12900	67.65	11.9153	2196.84
DET	2019-05-06	364	BERNARDINIO_KWS	KWS	TSP	3	4	7	2	7.5	136	135	136	NA	NA	NA	NA	NA	NA	NA	NA	NA	260	260	260	335	335	340	155	145	120	NA	NA	NA	NA	NA	NA	NA	NA	NA	510	351.1	68.843	14820	67.01	13.6034	2296.56
DET	2019-05-06	365	WALTERINIO_KWS	KWS	TSP	3	5	7	2	7.5	130	137	132	NA	NA	NA	NA	NA	NA	NA	NA	NA	260	260	260	350	350	345	145	140	115	NA	NA	NA	NA	NA	NA	NA	NA	NA	734.6	466.2	63.463	15500	63.66	13.1157	2243.28
DET	2019-05-06	366	WALTERINIO_KWS	KWS	Co	3	6	7	2	7.5	118	130	134	NA	NA	NA	NA	NA	NA	NA	NA	NA	265	255	255	345	340	350	175	170	170	NA	NA	NA	NA	NA	NA	NA	NA	NA	559.9	356	63.583	14720	63.91	12.4792	2148.72
DET	2019-05-06	367	SIMPATICO_KWS	KWS	Co	3	7	7	2	7.5	117	120	114	NA	NA	NA	NA	NA	NA	NA	NA	NA	250	245	245	355	350	350	165	150	150	NA	NA	NA	NA	NA	NA	NA	NA	NA	703.8	468.5	66.567	13310	65.25	11.8134	2493
DET	2019-05-06	368	SIMPATICO_KWS	KWS	TSP	3	8	7	2	7.5	126	127	123	NA	NA	NA	NA	NA	NA	NA	NA	NA	260	245	255	350	360	350	170	165	160	NA	NA	NA	NA	NA	NA	NA	NA	NA	612.6	404.6	66.046	12860	65.64	11.3247	2387.52
DET	2019-05-06	369	LG_30258	Limagrain	TSP	3	9	7	2	7.5	117	121	114	NA	NA	NA	NA	NA	NA	NA	NA	NA	240	235	240	335	320	320	105	135	145	NA	NA	NA	NA	NA	NA	NA	NA	NA	668.1	449.1	67.22	14390	65.32	12.8973	2310.12
DET	2019-05-06	370	LG_30258	Limagrain	Co	3	10	7	2	7.5	104	116	115	NA	NA	NA	NA	NA	NA	NA	NA	NA	235	230	230	330	330	340	140	130	130	NA	NA	NA	NA	NA	NA	NA	NA	NA	638.2	426.7	66.86	13760	65.72	12.2666	2245.92
DET	2019-05-06	371	LG_30222	Limagrain	Co	4	10	8	2	7.5	128	120	130	NA	NA	NA	NA	NA	NA	NA	NA	NA	240	235	245	300	305	305	125	145	140	NA	NA	NA	NA	NA	NA	NA	NA	NA	484.4	330.8	68.291	7200	67.22	6.55594	2665.8
DET	2019-05-06	372	LG_30222	Limagrain	TSP	4	9	8	2	7.5	122	134	124	NA	NA	NA	NA	NA	NA	NA	NA	NA	240	245	235	300	295	305	130	115	100	NA	NA	NA	NA	NA	NA	NA	NA	NA	342.4	233.8	68.283	5380	66.89	4.89817	2774.04
DET	2019-05-06	373	STABIL_KWS	KWS	TSP	4	8	8	2	7.5	117	133	138	NA	NA	NA	NA	NA	NA	NA	NA	NA	255	255	260	340	340	340	160	160	145	NA	NA	NA	NA	NA	NA	NA	NA	NA	638.9	453.2	70.934	13740	69.16	12.9951	2435.28
DET	2019-05-06	374	STABIL_KWS	KWS	Co	4	7	8	2	7.5	123	117	123	NA	NA	NA	NA	NA	NA	NA	NA	NA	250	265	260	350	330	330	155	160	160	NA	NA	NA	NA	NA	NA	NA	NA	NA	543	386.2	71.123	11620	69.36	11.0193	2513.16
DET	2019-05-06	375	Hulk_agaS	agaSAAT GmbH	Co	4	6	8	2	7.5	123	120	122	NA	NA	NA	NA	NA	NA	NA	NA	NA	248	245	255	340	360	340	190	175	175	NA	NA	NA	NA	NA	NA	NA	NA	NA	599.6	374.3	62.425	13420	63.01	11.1699	2457.36
DET	2019-05-06	376	Hulk_agaS	agaSAAT GmbH	TSP	4	5	8	2	7.5	131	127	136	NA	NA	NA	NA	NA	NA	NA	NA	NA	250	260	240	330	350	335	160	165	165	NA	NA	NA	NA	NA	NA	NA	NA	NA	483.9	301.9	62.389	16020	62.28	13.3263	2588.04
DET	2019-05-06	377	P_8666	Pioneer	TSP	4	4	8	2	7.5	112	117	119	NA	NA	NA	NA	NA	NA	NA	NA	NA	230	230	235	315	325	325	140	165	130	NA	NA	NA	NA	NA	NA	NA	NA	NA	574.2	367.5	64.002	13830	64.02	11.802	2212.2
DET	2019-05-06	378	P_8666	Pioneer	Co	4	3	8	2	7.5	124	124	114	NA	NA	NA	NA	NA	NA	NA	NA	NA	245	240	240	320	330	335	145	155	170	NA	NA	NA	NA	NA	NA	NA	NA	NA	593.3	383.1	64.571	13770	64.39	11.8552	2254.2
DET	2019-05-06	379	LG_3216	Limagrain	Co	4	2	8	2	7.5	120	126	118	NA	NA	NA	NA	NA	NA	NA	NA	NA	245	245	245	350	340	350	170	130	170	NA	NA	NA	NA	NA	NA	NA	NA	NA	572.9	380.6	66.434	12980	65.03	11.4975	2841.48
DET	2019-05-06	380	LG_3216	Limagrain	TSP	4	1	8	2	7.5	128	121	127	NA	NA	NA	NA	NA	NA	NA	NA	NA	260	250	240	330	330	340	145	145	110	NA	NA	NA	NA	NA	NA	NA	NA	NA	655.9	438.1	66.794	13410	65.69	11.9428	2963.52
KWS	2019-05-01	401	P_8329	Pioneer	DAP	1	1	1	1	9.3	115	125	120	NA	NA	NA	NA	NA	NA	NA	NA	NA	NA	NA	NA	NA	NA	NA	NA	NA	NA	340	155	NA	NA	NA	NA	NA	NA	NA	306	205	66.9935	15810	66.665	11.3889	NA
KWS	2019-05-01	402	P_8329	Pioneer	Co	1	2	1	1	9.3	115	105	115	NA	NA	NA	NA	NA	NA	NA	NA	NA	NA	NA	NA	NA	NA	NA	NA	NA	NA	335	160	NA	NA	NA	NA	NA	NA	NA	307	204	66.4495	13620	66.348	9.73164	NA
KWS	2019-05-01	403	Geoxx_RAGT	RAGT	Co	1	3	1	1	9.3	115	120	110	NA	NA	NA	NA	NA	NA	NA	NA	NA	NA	NA	NA	NA	NA	NA	NA	NA	NA	350	135	NA	NA	NA	NA	NA	NA	NA	307	203	66.1238	12900	64.838	9.17201	NA
KWS	2019-05-01	404	Geoxx_RAGT	RAGT	DAP	1	4	1	1	9.3	130	120	125	NA	NA	NA	NA	NA	NA	NA	NA	NA	NA	NA	NA	NA	NA	NA	NA	NA	NA	355	135	NA	NA	NA	NA	NA	NA	NA	313	208	66.4537	12330	65.112	8.81047	NA
KWS	2019-05-01	405	WALTERINIO_KWS	KWS	DAP	1	5	1	1	9.3	135	130	135	NA	NA	NA	NA	NA	NA	NA	NA	NA	NA	NA	NA	NA	NA	NA	NA	NA	NA	350	155	NA	NA	NA	NA	NA	NA	NA	296	193	65.2027	13110	65.597	9.19148	NA
KWS	2019-05-01	406	WALTERINIO_KWS	KWS	Co	1	6	1	1	9.3	120	125	120	NA	NA	NA	NA	NA	NA	NA	NA	NA	NA	NA	NA	NA	NA	NA	NA	NA	NA	355	155	NA	NA	NA	NA	NA	NA	NA	288	184	63.8889	14090	64.957	9.67951	NA
KWS	2019-05-01	407	P_8666	Pioneer	Co	1	6	2	1	9.3	105	100	110	NA	NA	NA	NA	NA	NA	NA	NA	NA	NA	NA	NA	NA	NA	NA	NA	NA	NA	320	155	NA	NA	NA	NA	NA	NA	NA	293	188	64.1638	12500	64.567	8.62417	NA
KWS	2019-05-01	408	P_8666	Pioneer	DAP	1	5	2	1	9.3	110	115	120	NA	NA	NA	NA	NA	NA	NA	NA	NA	NA	NA	NA	NA	NA	NA	NA	NA	NA	325	150	NA	NA	NA	NA	NA	NA	NA	290	188	64.8276	13560	65.839	9.45228	NA
KWS	2019-05-01	409	STABIL_KWS	KWS	DAP	1	4	2	1	9.3	125	135	130	NA	NA	NA	NA	NA	NA	NA	NA	NA	NA	NA	NA	NA	NA	NA	NA	NA	NA	325	150	NA	NA	NA	NA	NA	NA	NA	340	247	72.6471	13370	72.48	10.444	NA
KWS	2019-05-01	410	STABIL_KWS	KWS	Co	1	3	2	1	9.3	110	125	125	NA	NA	NA	NA	NA	NA	NA	NA	NA	NA	NA	NA	NA	NA	NA	NA	NA	NA	320	145	NA	NA	NA	NA	NA	NA	NA	333	241	72.3724	11850	71.436	9.22164	NA
KWS	2019-05-01	411	Amaveritas_AM	Agro Mais	Co	2	2	2	1	9.3	120	125	120	NA	NA	NA	NA	NA	NA	NA	NA	NA	NA	NA	NA	NA	NA	NA	NA	NA	NA	335	155	NA	NA	NA	NA	NA	NA	NA	277	182	65.704	13503	65.605	9.53979	NA
KWS	2019-05-01	412	Amaveritas_AM	Agro Mais	DAP	2	1	2	1	9.3	120	130	130	NA	NA	NA	NA	NA	NA	NA	NA	NA	NA	NA	NA	NA	NA	NA	NA	NA	NA	330	155	NA	NA	NA	NA	NA	NA	NA	312	207	66.3462	14070	65.92	10.0375	NA
KWS	2019-05-01	413	LG_30222	Limagrain	DAP	2	1	3	1	9.3	110	130	120	NA	NA	NA	NA	NA	NA	NA	NA	NA	NA	NA	NA	NA	NA	NA	NA	NA	NA	310	115	NA	NA	NA	NA	NA	NA	NA	307	209	68.0782	13070	66.743	9.56755	NA
KWS	2019-05-01	414	LG_30222	Limagrain	Co	2	2	3	1	9.3	125	125	130	NA	NA	NA	NA	NA	NA	NA	NA	NA	NA	NA	NA	NA	NA	NA	NA	NA	NA	310	110	NA	NA	NA	NA	NA	NA	NA	295	200	67.7966	13394	67.18	9.76417	NA
KWS	2019-05-01	415	AgroPolis_AM	Agro Mais	Co	2	3	3	1	9.3	110	105	110	NA	NA	NA	NA	NA	NA	NA	NA	NA	NA	NA	NA	NA	NA	NA	NA	NA	NA	330	120	NA	NA	NA	NA	NA	NA	NA	308	202	65.5844	15010	66.082	10.5852	NA
KWS	2019-05-01	416	AgroPolis_AM	Agro Mais	DAP	2	4	3	1	9.3	125	130	125	NA	NA	NA	NA	NA	NA	NA	NA	NA	NA	NA	NA	NA	NA	NA	NA	NA	NA	330	115	NA	NA	NA	NA	NA	NA	NA	301	197	65.4485	14740	66.711	10.3732	NA
KWS	2019-05-01	417	RICARDINIO_KWS	KWS	DAP	2	5	3	1	9.3	125	120	125	NA	NA	NA	NA	NA	NA	NA	NA	NA	NA	NA	NA	NA	NA	NA	NA	NA	NA	345	130	NA	NA	NA	NA	NA	NA	NA	312	216	69.2308	14020	69.135	10.4367	NA
KWS	2019-05-01	418	RICARDINIO_KWS	KWS	Co	2	6	3	1	9.3	120	110	115	NA	NA	NA	NA	NA	NA	NA	NA	NA	NA	NA	NA	NA	NA	NA	NA	NA	NA	340	135	NA	NA	NA	NA	NA	NA	NA	325	224	68.9231	13180	68.647	9.76781	NA
KWS	2019-05-01	419	ES_METRONOM	Euralis	Co	2	6	4	1	9.3	115	110	115	NA	NA	NA	NA	NA	NA	NA	NA	NA	NA	NA	NA	NA	NA	NA	NA	NA	NA	340	145	NA	NA	NA	NA	NA	NA	NA	325	222	68.3077	13360	68.636	9.8128	NA
KWS	2019-05-01	420	ES_METRONOM	Euralis	DAP	2	5	4	1	9.3	130	125	130	NA	NA	NA	NA	NA	NA	NA	NA	NA	NA	NA	NA	NA	NA	NA	NA	NA	NA	335	145	NA	NA	NA	NA	NA	NA	NA	314	217	69.1083	13907	69.625	10.3343	NA
KWS	2019-05-01	421	FIGARO_KWS	KWS	DAP	3	4	4	1	9.3	120	125	130	NA	NA	NA	NA	NA	NA	NA	NA	NA	NA	NA	NA	NA	NA	NA	NA	NA	NA	345	155	NA	NA	NA	NA	NA	NA	NA	294	199	67.6871	14020	67.779	10.204	NA
KWS	2019-05-01	422	FIGARO_KWS	KWS	Co	3	3	4	1	9.3	120	115	125	NA	NA	NA	NA	NA	NA	NA	NA	NA	NA	NA	NA	NA	NA	NA	NA	NA	NA	340	150	NA	NA	NA	NA	NA	NA	NA	325	219	67.3846	13090	66.95	9.48457	NA
KWS	2019-05-01	423	LG_3216	Limagrain	Co	3	2	4	1	9.3	125	115	115	NA	NA	NA	NA	NA	NA	NA	NA	NA	NA	NA	NA	NA	NA	NA	NA	NA	NA	335	155	NA	NA	NA	NA	NA	NA	NA	284	191	67.2535	12348	65.538	8.92953	NA
KWS	2019-05-01	424	LG_3216	Limagrain	DAP	3	1	4	1	9.3	115	125	120	NA	NA	NA	NA	NA	NA	NA	NA	NA	NA	NA	NA	NA	NA	NA	NA	NA	NA	320	155	NA	NA	NA	NA	NA	NA	NA	312	212	67.9487	13000	66.212	9.49821	NA
KWS	2019-05-01	425	SIMPATICO_KWS	KWS	DAP	3	1	5	1	9.3	125	125	115	NA	NA	NA	NA	NA	NA	NA	NA	NA	NA	NA	NA	NA	NA	NA	NA	NA	NA	345	160	NA	NA	NA	NA	NA	NA	NA	313	204	65.1757	13300	64.982	9.32083	NA
KWS	2019-05-01	426	SIMPATICO_KWS	KWS	Co	3	2	5	1	9.3	110	110	115	NA	NA	NA	NA	NA	NA	NA	NA	NA	NA	NA	NA	NA	NA	NA	NA	NA	NA	350	160	NA	NA	NA	NA	NA	NA	NA	281	182	64.7687	11993	64.985	8.35237	NA
KWS	2019-05-01	427	BERNARDINIO_KWS	KWS	Co	3	3	5	1	9.3	120	125	125	NA	NA	NA	NA	NA	NA	NA	NA	NA	NA	NA	NA	NA	NA	NA	NA	NA	NA	315	130	NA	NA	NA	NA	NA	NA	NA	320	227	70.9375	11660	70.428	8.89388	NA
KWS	2019-05-01	428	BERNARDINIO_KWS	KWS	DAP	3	4	5	1	9.3	120	130	125	NA	NA	NA	NA	NA	NA	NA	NA	NA	NA	NA	NA	NA	NA	NA	NA	NA	NA	325	130	NA	NA	NA	NA	NA	NA	NA	302	214	70.8609	12716	70.916	9.6889	NA
KWS	2019-05-01	429	Hulk_agaS	agaSAAT GmbH	DAP	3	5	5	1	9.3	115	115	110	NA	NA	NA	NA	NA	NA	NA	NA	NA	NA	NA	NA	NA	NA	NA	NA	NA	NA	340	175	NA	NA	NA	NA	NA	NA	NA	309	194	62.7832	14123	63.814	9.53427	NA
KWS	2019-05-01	430	Hulk_agaS	agaSAAT GmbH	Co	3	6	5	1	9.3	110	105	110	NA	NA	NA	NA	NA	NA	NA	NA	NA	NA	NA	NA	NA	NA	NA	NA	NA	NA	330	170	NA	NA	NA	NA	NA	NA	NA	267	163	61.0487	13180	63.178	8.65185	NA
KWS	2019-05-01	431	LG_30258	Limagrain	Co	4	6	6	1	9.3	100	105	110	NA	NA	NA	NA	NA	NA	NA	NA	NA	NA	NA	NA	NA	NA	NA	NA	NA	NA	330	120	NA	NA	NA	NA	NA	NA	NA	309	206	66.6667	13390	65.676	9.59857	NA
KWS	2019-05-01	432	LG_30258	Limagrain	DAP	4	5	6	1	9.3	110	115	110	NA	NA	NA	NA	NA	NA	NA	NA	NA	NA	NA	NA	NA	NA	NA	NA	NA	NA	350	120	NA	NA	NA	NA	NA	NA	NA	324	224	69.1358	15540	67.607	11.5524	NA
KWS	2019-05-01	433	SY_KARDONA	Syngenta	DAP	4	4	6	1	9.3	125	130	120	NA	NA	NA	NA	NA	NA	NA	NA	NA	NA	NA	NA	NA	NA	NA	NA	NA	NA	340	140	NA	NA	NA	NA	NA	NA	NA	314	207	65.9236	13260	66.113	9.39942	NA
KWS	2019-05-01	434	SY_KARDONA	Syngenta	Co	4	3	6	1	9.3	115	120	120	NA	NA	NA	NA	NA	NA	NA	NA	NA	NA	NA	NA	NA	NA	NA	NA	NA	NA	335	130	NA	NA	NA	NA	NA	NA	NA	334	219	65.5689	12590	65.36	8.87647	NA
KWS	2019-05-01	435	AMAROC_AM	Agro Mais	Co	4	2	6	1	9.3	120	120	115	NA	NA	NA	NA	NA	NA	NA	NA	NA	NA	NA	NA	NA	NA	NA	NA	NA	NA	340	140	NA	NA	NA	NA	NA	NA	NA	296	202	68.2432	12600	67.458	9.24586	NA
KWS	2019-05-01	436	AMAROC_AM	Agro Mais	DAP	4	1	6	1	9.3	110	120	120	NA	NA	NA	NA	NA	NA	NA	NA	NA	NA	NA	NA	NA	NA	NA	NA	NA	NA	330	130	NA	NA	NA	NA	NA	NA	NA	313	214	68.3706	14140	67.38	10.3953	NA
KWS	2019-05-01	437	BENEDICTIO_KWS	KWS	DAP	4	1	7	1	9.3	120	120	125	NA	NA	NA	NA	NA	NA	NA	NA	NA	NA	NA	NA	NA	NA	NA	NA	NA	NA	325	125	NA	NA	NA	NA	NA	NA	NA	316	226	71.519	14190	70.643	10.9124	NA
KWS	2019-05-01	438	BENEDICTIO_KWS	KWS	Co	4	2	7	1	9.3	120	120	115	NA	NA	NA	NA	NA	NA	NA	NA	NA	NA	NA	NA	NA	NA	NA	NA	NA	NA	315	125	NA	NA	NA	NA	NA	NA	NA	307	219	71.3355	13640	71.268	10.4625	NA
KWS	2019-05-01	439	SY_Talisman	Syngenta	Co	4	3	7	1	9.3	115	125	120	NA	NA	NA	NA	NA	NA	NA	NA	NA	NA	NA	NA	NA	NA	NA	NA	NA	NA	320	120	NA	NA	NA	NA	NA	NA	NA	322	223	69.2547	14220	67.899	10.5893	NA
KWS	2019-05-01	440	SY_Talisman	Syngenta	DAP	4	4	7	1	9.3	125	130	120	NA	NA	NA	NA	NA	NA	NA	NA	NA	NA	NA	NA	NA	NA	NA	NA	NA	NA	325	125	NA	NA	NA	NA	NA	NA	NA	287	200	69.6864	13840	68.975	10.3705	NA
KWS	2019-05-01	441	Geoxx_RAGT	RAGT	DAP	1	5	7	2	9.3	130	130	135	NA	NA	NA	NA	NA	NA	NA	NA	NA	NA	NA	NA	NA	NA	NA	NA	NA	NA	355	135	NA	NA	NA	NA	NA	NA	NA	303	200	66.0066	10060	65.805	7.14007	NA
KWS	2019-05-01	442	Geoxx_RAGT	RAGT	Co	1	6	7	2	9.3	125	125	120	NA	NA	NA	NA	NA	NA	NA	NA	NA	NA	NA	NA	NA	NA	NA	NA	NA	NA	350	150	NA	NA	NA	NA	NA	NA	NA	293	194	66.2116	11270	64.821	8.02371	NA
KWS	2019-05-01	443	SIMPATICO_KWS	KWS	Co	1	6	8	2	9.3	115	120	115	NA	NA	NA	NA	NA	NA	NA	NA	NA	NA	NA	NA	NA	NA	NA	NA	NA	NA	360	160	NA	NA	NA	NA	NA	NA	NA	279	183	65.5914	12700	65.397	8.9571	NA
KWS	2019-05-01	444	SIMPATICO_KWS	KWS	DAP	1	5	8	2	9.3	125	120	115	NA	NA	NA	NA	NA	NA	NA	NA	NA	NA	NA	NA	NA	NA	NA	NA	NA	NA	350	165	NA	NA	NA	NA	NA	NA	NA	282	183	64.8936	12554	66.509	8.75994	NA
KWS	2019-05-01	445	Amaveritas_AM	Agro Mais	DAP	1	4	8	2	9.3	130	135	135	NA	NA	NA	NA	NA	NA	NA	NA	NA	NA	NA	NA	NA	NA	NA	NA	NA	NA	335	140	NA	NA	NA	NA	NA	NA	NA	312	208	66.6667	13670	66.89	9.79928	NA
KWS	2019-05-01	446	Amaveritas_AM	Agro Mais	Co	1	3	8	2	9.3	130	120	125	NA	NA	NA	NA	NA	NA	NA	NA	NA	NA	NA	NA	NA	NA	NA	NA	NA	NA	330	155	NA	NA	NA	NA	NA	NA	NA	319	214	67.0846	14160	66.067	10.2142	NA
KWS	2019-05-01	447	LG_3216	Limagrain	Co	1	2	8	2	9.3	110	115	115	NA	NA	NA	NA	NA	NA	NA	NA	NA	NA	NA	NA	NA	NA	NA	NA	NA	NA	320	140	NA	NA	NA	NA	NA	NA	NA	301	201	66.7774	12816	65.988	9.20236	NA
KWS	2019-05-01	448	LG_3216	Limagrain	DAP	1	1	8	2	9.3	110	110	120	NA	NA	NA	NA	NA	NA	NA	NA	NA	NA	NA	NA	NA	NA	NA	NA	NA	NA	330	155	NA	NA	NA	NA	NA	NA	NA	321	218	67.9128	13280	66.024	9.69765	NA
KWS	2019-05-01	449	SY_KARDONA	Syngenta	DAP	1	1	9	2	9.3	130	135	140	NA	NA	NA	NA	NA	NA	NA	NA	NA	NA	NA	NA	NA	NA	NA	NA	NA	NA	335	135	NA	NA	NA	NA	NA	NA	NA	293	193	65.8703	13930	65.408	9.86638	NA
KWS	2019-05-01	450	SY_KARDONA	Syngenta	Co	1	2	9	2	9.3	125	125	125	NA	NA	NA	NA	NA	NA	NA	NA	NA	NA	NA	NA	NA	NA	NA	NA	NA	NA	340	140	NA	NA	NA	NA	NA	NA	NA	279	181	64.8746	13410	65.23	9.35449	NA
KWS	2019-05-01	451	P_8329	Pioneer	Co	2	3	9	2	9.3	120	120	130	NA	NA	NA	NA	NA	NA	NA	NA	NA	NA	NA	NA	NA	NA	NA	NA	NA	NA	335	155	NA	NA	NA	NA	NA	NA	NA	322	216	67.0807	14230	66.997	10.2641	NA
KWS	2019-05-01	452	P_8329	Pioneer	DAP	2	4	9	2	9.3	120	120	115	NA	NA	NA	NA	NA	NA	NA	NA	NA	NA	NA	NA	NA	NA	NA	NA	NA	NA	330	155	NA	NA	NA	NA	NA	NA	NA	315	209	66.3492	14203	67.569	10.1329	NA
KWS	2019-05-01	453	WALTERINIO_KWS	KWS	DAP	2	5	9	2	9.3	135	130	130	NA	NA	NA	NA	NA	NA	NA	NA	NA	NA	NA	NA	NA	NA	NA	NA	NA	NA	355	150	NA	NA	NA	NA	NA	NA	NA	295	193	65.4237	14210	65.721	9.99646	NA
KWS	2019-05-01	454	WALTERINIO_KWS	KWS	Co	2	6	9	2	9.3	125	130	120	NA	NA	NA	NA	NA	NA	NA	NA	NA	NA	NA	NA	NA	NA	NA	NA	NA	NA	350	150	NA	NA	NA	NA	NA	NA	NA	305	199	65.2459	13232	65.01	9.28316	NA
KWS	2019-05-01	455	RICARDINIO_KWS	KWS	Co	2	6	10	2	9.3	115	110	115	NA	NA	NA	NA	NA	NA	NA	NA	NA	NA	NA	NA	NA	NA	NA	NA	NA	NA	335	135	NA	NA	NA	NA	NA	NA	NA	281	191	67.9715	12230	67.756	8.93862	NA
KWS	2019-05-01	456	RICARDINIO_KWS	KWS	DAP	2	5	10	2	9.3	125	125	120	NA	NA	NA	NA	NA	NA	NA	NA	NA	NA	NA	NA	NA	NA	NA	NA	NA	NA	330	135	NA	NA	NA	NA	NA	NA	NA	286	197	68.8811	13360	68.158	9.89518	NA
KWS	2019-05-01	457	BERNARDINIO_KWS	KWS	DAP	2	4	10	2	9.3	120	130	130	NA	NA	NA	NA	NA	NA	NA	NA	NA	NA	NA	NA	NA	NA	NA	NA	NA	NA	325	135	NA	NA	NA	NA	NA	NA	NA	327	234	71.5596	12470	70.658	9.59515	NA
KWS	2019-05-01	458	BERNARDINIO_KWS	KWS	Co	2	3	10	2	9.3	125	120	120	NA	NA	NA	NA	NA	NA	NA	NA	NA	NA	NA	NA	NA	NA	NA	NA	NA	NA	330	125	NA	NA	NA	NA	NA	NA	NA	293	205	69.9659	12390	69.519	9.32126	NA
KWS	2019-05-01	459	LG_30258	Limagrain	Co	2	2	10	2	9.3	110	110	110	NA	NA	NA	NA	NA	NA	NA	NA	NA	NA	NA	NA	NA	NA	NA	NA	NA	NA	335	120	NA	NA	NA	NA	NA	NA	NA	311	207	66.5595	13521	65.505	9.67689	NA
KWS	2019-05-01	460	LG_30258	Limagrain	DAP	2	1	10	2	9.3	115	115	125	NA	NA	NA	NA	NA	NA	NA	NA	NA	NA	NA	NA	NA	NA	NA	NA	NA	NA	340	125	NA	NA	NA	NA	NA	NA	NA	300	206	68.6667	14970	66.784	11.0531	NA
KWS	2019-05-01	461	BENEDICTIO_KWS	KWS	DAP	3	1	11	2	9.3	125	120	125	NA	NA	NA	NA	NA	NA	NA	NA	NA	NA	NA	NA	NA	NA	NA	NA	NA	NA	300	120	NA	NA	NA	NA	NA	NA	NA	323	230	71.2074	14540	70.319	11.1329	NA
KWS	2019-05-01	462	BENEDICTIO_KWS	KWS	Co	3	2	11	2	9.3	110	120	115	NA	NA	NA	NA	NA	NA	NA	NA	NA	NA	NA	NA	NA	NA	NA	NA	NA	NA	310	115	NA	NA	NA	NA	NA	NA	NA	319	224	70.2194	13830	70.155	10.4423	NA
KWS	2019-05-01	463	ES_METRONOM	Euralis	Co	3	3	11	2	9.3	120	125	125	NA	NA	NA	NA	NA	NA	NA	NA	NA	NA	NA	NA	NA	NA	NA	NA	NA	NA	325	140	NA	NA	NA	NA	NA	NA	NA	323	225	69.6594	13194	68.836	9.88265	NA
KWS	2019-05-01	464	ES_METRONOM	Euralis	DAP	3	4	11	2	9.3	125	130	130	NA	NA	NA	NA	NA	NA	NA	NA	NA	NA	NA	NA	NA	NA	NA	NA	NA	NA	325	140	NA	NA	NA	NA	NA	NA	NA	320	223	69.6875	13150	70.077	9.85366	NA
KWS	2019-05-01	465	AgroPolis_AM	Agro Mais	DAP	3	5	11	2	9.3	120	125	120	NA	NA	NA	NA	NA	NA	NA	NA	NA	NA	NA	NA	NA	NA	NA	NA	NA	NA	330	115	NA	NA	NA	NA	NA	NA	NA	301	196	65.1163	14850	66.533	10.3976	NA
KWS	2019-05-01	466	AgroPolis_AM	Agro Mais	Co	3	6	11	2	9.3	120	110	110	NA	NA	NA	NA	NA	NA	NA	NA	NA	NA	NA	NA	NA	NA	NA	NA	NA	NA	320	130	NA	NA	NA	NA	NA	NA	NA	317	210	66.2461	15230	66.314	10.8487	NA
KWS	2019-05-01	467	FIGARO_KWS	KWS	Co	3	6	12	2	9.3	120	125	130	NA	NA	NA	NA	NA	NA	NA	NA	NA	NA	NA	NA	NA	NA	NA	NA	NA	NA	315	160	NA	NA	NA	NA	NA	NA	NA	302	205	67.8808	13590	67.333	9.91935	NA
KWS	2019-05-01	468	FIGARO_KWS	KWS	DAP	3	5	12	2	9.3	130	125	125	NA	NA	NA	NA	NA	NA	NA	NA	NA	NA	NA	NA	NA	NA	NA	NA	NA	NA	325	150	NA	NA	NA	NA	NA	NA	NA	317	215	67.8233	14020	67.523	10.2246	NA
KWS	2019-05-01	469	P_8666	Pioneer	DAP	3	4	12	2	9.3	120	120	120	NA	NA	NA	NA	NA	NA	NA	NA	NA	NA	NA	NA	NA	NA	NA	NA	NA	NA	310	135	NA	NA	NA	NA	NA	NA	NA	319	210	65.8307	13810	66.528	9.77551	NA
KWS	2019-05-01	470	P_8666	Pioneer	Co	3	3	12	2	9.3	110	110	115	NA	NA	NA	NA	NA	NA	NA	NA	NA	NA	NA	NA	NA	NA	NA	NA	NA	NA	310	145	NA	NA	NA	NA	NA	NA	NA	294	193	65.6463	13810	65.791	9.74812	NA
KWS	2019-05-01	471	LG_30222	Limagrain	Co	4	2	12	2	9.3	120	125	120	NA	NA	NA	NA	NA	NA	NA	NA	NA	NA	NA	NA	NA	NA	NA	NA	NA	NA	295	110	NA	NA	NA	NA	NA	NA	NA	316	215	68.038	12660	67.27	9.26194	NA
KWS	2019-05-01	472	LG_30222	Limagrain	DAP	4	1	12	2	9.3	120	120	125	NA	NA	NA	NA	NA	NA	NA	NA	NA	NA	NA	NA	NA	NA	NA	NA	NA	NA	300	105	NA	NA	NA	NA	NA	NA	NA	308	212	68.8312	13280	67.57	9.82879	NA
KWS	2019-05-01	473	SY_Talisman	Syngenta	DAP	4	1	13	2	9.3	125	120	125	NA	NA	NA	NA	NA	NA	NA	NA	NA	NA	NA	NA	NA	NA	NA	NA	NA	NA	335	125	NA	NA	NA	NA	NA	NA	NA	327	227	69.419	14240	67.804	10.6293	NA
KWS	2019-05-01	474	SY_Talisman	Syngenta	Co	4	2	13	2	9.3	120	110	120	NA	NA	NA	NA	NA	NA	NA	NA	NA	NA	NA	NA	NA	NA	NA	NA	NA	NA	330	140	NA	NA	NA	NA	NA	NA	NA	321	221	68.8474	13220	68.146	9.78669	NA
KWS	2019-05-01	475	AMAROC_AM	Agro Mais	Co	4	3	13	2	9.3	120	120	120	NA	NA	NA	NA	NA	NA	NA	NA	NA	NA	NA	NA	NA	NA	NA	NA	NA	NA	325	130	NA	NA	NA	NA	NA	NA	NA	293	205	69.9659	13200	68.477	9.93064	NA
KWS	2019-05-01	476	AMAROC_AM	Agro Mais	DAP	4	4	13	2	9.3	130	135	130	NA	NA	NA	NA	NA	NA	NA	NA	NA	NA	NA	NA	NA	NA	NA	NA	NA	NA	340	130	NA	NA	NA	NA	NA	NA	NA	288	203	70.4861	14524	69.565	11.008	NA
KWS	2019-05-01	477	STABIL_KWS	KWS	DAP	4	5	13	2	9.3	125	130	125	NA	NA	NA	NA	NA	NA	NA	NA	NA	NA	NA	NA	NA	NA	NA	NA	NA	NA	330	145	NA	NA	NA	NA	NA	NA	NA	312	231	74.0385	13110	73.693	10.437	NA
KWS	2019-05-01	478	STABIL_KWS	KWS	Co	4	6	13	2	9.3	120	115	110	NA	NA	NA	NA	NA	NA	NA	NA	NA	NA	NA	NA	NA	NA	NA	NA	NA	NA	320	140	NA	NA	NA	NA	NA	NA	NA	305	225	73.7705	12980	72.083	10.2961	NA
KWS	2019-05-01	479	Hulk_agaS	agaSAAT GmbH	Co	4	6	14	2	9.3	110	120	115	NA	NA	NA	NA	NA	NA	NA	NA	NA	NA	NA	NA	NA	NA	NA	NA	NA	NA	340	175	NA	NA	NA	NA	NA	NA	NA	274	173	63.1387	14000	64.062	9.50475	NA
KWS	2019-05-01	480	Hulk_agaS	agaSAAT GmbH	DAP	4	5	14	2	9.3	120	130	130	NA	NA	NA	NA	NA	NA	NA	NA	NA	NA	NA	NA	NA	NA	NA	NA	NA	NA	335	175	NA	NA	NA	NA	NA	NA	NA	293	189	64.5051	13557	64.607	9.40318	NA
RAGT	2019-04-27	501	SY_Talisman	Syngenta	DAP	1	1	1	1	7.5	NA	NA	NA	163	162	154	NA	NA	NA	NA	NA	NA	NA	NA	NA	NA	NA	NA	NA	NA	NA	NA	NA	2019-07-17	2019-07-18	81	82	1	1	7	403	277	68.7345	13000	NA	11.914	NA
RAGT	2019-04-27	502	SY_Talisman	Syngenta	Co	1	2	1	1	7.5	NA	NA	NA	130	132	133	NA	NA	NA	NA	NA	NA	NA	NA	NA	NA	NA	NA	NA	NA	NA	NA	NA	2019-07-21	2019-07-22	85	86	1	1	6	478	321	67.1548	13050	NA	11.6849	NA
RAGT	2019-04-27	503	SY_KARDONA	Syngenta	Co	1	3	1	1	7.5	NA	NA	NA	147	147	151	NA	NA	NA	NA	NA	NA	NA	NA	NA	NA	NA	NA	NA	NA	NA	NA	NA	2019-07-21	2019-07-20	85	84	-1	1	8	558	372	66.6667	13450	NA	11.9556	NA
RAGT	2019-04-27	504	SY_KARDONA	Syngenta	DAP	1	4	1	1	7.5	NA	NA	NA	143	156	153	NA	NA	NA	NA	NA	NA	NA	NA	NA	NA	NA	NA	NA	NA	NA	NA	NA	2019-07-20	2019-07-20	84	84	0	2	7	453	302	66.6667	13350	NA	11.8667	NA
RAGT	2019-04-27	505	WALTERINIO_KWS	KWS	DAP	1	5	1	1	7.5	NA	NA	NA	151	144	139	NA	NA	NA	NA	NA	NA	NA	NA	NA	NA	NA	NA	NA	NA	NA	NA	NA	2019-07-21	2019-07-22	85	86	1	2	7	460	299	65	14650	NA	12.6967	NA
RAGT	2019-04-27	506	WALTERINIO_KWS	KWS	Co	1	6	1	1	7.5	NA	NA	NA	139	133	140	NA	NA	NA	NA	NA	NA	NA	NA	NA	NA	NA	NA	NA	NA	NA	NA	NA	2019-07-22	2019-07-24	86	88	2	1	7	504	337	66.8651	16100	NA	14.3537	NA
RAGT	2019-04-27	507	P_8329	Pioneer	Co	1	7	1	1	7.5	NA	NA	NA	118	127	121	NA	NA	NA	NA	NA	NA	NA	NA	NA	NA	NA	NA	NA	NA	NA	NA	NA	2019-07-25	2019-07-26	89	90	1	3	5	427	281	65.808	13300	NA	11.6699	NA
RAGT	2019-04-27	508	P_8329	Pioneer	DAP	1	8	1	1	7.5	NA	NA	NA	146	143	136	NA	NA	NA	NA	NA	NA	NA	NA	NA	NA	NA	NA	NA	NA	NA	NA	NA	2019-07-21	2019-07-23	85	87	2	3	7	459	302	65.7952	13300	NA	11.6677	NA
RAGT	2019-04-27	509	AgroPolis_AM	Agro Mais	DAP	1	9	1	1	7.5	NA	NA	NA	146	128	142	NA	NA	NA	NA	NA	NA	NA	NA	NA	NA	NA	NA	NA	NA	NA	NA	NA	2019-07-20	2019-07-20	84	84	0	2	6	439	289	65.8314	13600	NA	11.9374	NA
RAGT	2019-04-27	510	AgroPolis_AM	Agro Mais	Co	1	10	1	1	7.5	NA	NA	NA	123	114	126	NA	NA	NA	NA	NA	NA	NA	NA	NA	NA	NA	NA	NA	NA	NA	NA	NA	2019-07-21	2019-07-21	85	85	0	1	6	363	238	65.5647	14400	NA	12.5884	NA
RAGT	2019-04-27	511	P_8666	Pioneer	Co	2	10	2	1	7.5	NA	NA	NA	123	113	116	NA	NA	NA	NA	NA	NA	NA	NA	NA	NA	NA	NA	NA	NA	NA	NA	NA	2019-07-24	2019-07-25	88	89	1	2	6	453	288	63.5762	14300	NA	12.1219	NA
RAGT	2019-04-27	512	P_8666	Pioneer	DAP	2	9	2	1	7.5	NA	NA	NA	139	124	132	NA	NA	NA	NA	NA	NA	NA	NA	NA	NA	NA	NA	NA	NA	NA	NA	NA	2019-07-23	2019-07-25	87	89	2	3	6	348	221	63.5057	13850	NA	11.7274	NA
RAGT	2019-04-27	513	Geoxx_RAGT	RAGT	DAP	2	8	2	1	7.5	NA	NA	NA	142	139	151	NA	NA	NA	NA	NA	NA	NA	NA	NA	NA	NA	NA	NA	NA	NA	NA	NA	2019-07-19	2019-07-21	83	85	2	2	7	376	248	65.9574	13200	NA	11.6085	NA
RAGT	2019-04-27	514	Geoxx_RAGT	RAGT	Co	2	7	2	1	7.5	NA	NA	NA	129	136	146	NA	NA	NA	NA	NA	NA	NA	NA	NA	NA	NA	NA	NA	NA	NA	NA	NA	2019-07-23	2019-07-25	87	89	2	1	6	458	298	65.0655	12500	NA	10.8443	NA
RAGT	2019-04-27	515	FIGARO_KWS	KWS	Co	2	6	2	1	7.5	NA	NA	NA	141	146	140	NA	NA	NA	NA	NA	NA	NA	NA	NA	NA	NA	NA	NA	NA	NA	NA	NA	2019-07-24	2019-07-25	88	89	1	1	7	421	273	64.8456	13800	NA	11.9316	NA
RAGT	2019-04-27	516	FIGARO_KWS	KWS	DAP	2	5	2	1	7.5	NA	NA	NA	152	149	140	NA	NA	NA	NA	NA	NA	NA	NA	NA	NA	NA	NA	NA	NA	NA	NA	NA	2019-07-22	2019-07-24	86	88	2	1	7	564	370	65.6028	13400	NA	11.721	NA
RAGT	2019-04-27	517	BERNARDINIO_KWS	KWS	DAP	2	4	2	1	7.5	NA	NA	NA	141	139	144	NA	NA	NA	NA	NA	NA	NA	NA	NA	NA	NA	NA	NA	NA	NA	NA	NA	2019-07-20	2019-07-19	84	83	-1	1	8	399	272	68.1704	14450	NA	13.1342	NA
RAGT	2019-04-27	518	BERNARDINIO_KWS	KWS	Co	2	3	2	1	7.5	NA	NA	NA	138	143	137	NA	NA	NA	NA	NA	NA	NA	NA	NA	NA	NA	NA	NA	NA	NA	NA	NA	2019-07-24	2019-07-23	88	87	-1	1	8	523	352	67.304	12550	NA	11.2622	NA
RAGT	2019-04-27	519	STABIL_KWS	KWS	Co	2	2	2	1	7.5	NA	NA	NA	132	133	129	NA	NA	NA	NA	NA	NA	NA	NA	NA	NA	NA	NA	NA	NA	NA	NA	NA	2019-07-22	2019-07-23	86	87	1	1	6	454	321	70.7048	10950	NA	10.3229	NA
RAGT	2019-04-27	520	STABIL_KWS	KWS	DAP	2	1	2	1	7.5	NA	NA	NA	159	159	148	NA	NA	NA	NA	NA	NA	NA	NA	NA	NA	NA	NA	NA	NA	NA	NA	NA	2019-07-18	2019-07-20	82	84	2	1	7	421	305	72.4466	11900	NA	11.4949	NA
RAGT	2019-04-27	521	SIMPATICO_KWS	KWS	DAP	3	1	3	1	7.5	NA	NA	NA	150	149	163	NA	NA	NA	NA	NA	NA	NA	NA	NA	NA	NA	NA	NA	NA	NA	NA	NA	2019-07-21	2019-07-25	85	89	4	1	7	421	278	66.0333	12100	NA	10.6534	NA
RAGT	2019-04-27	522	SIMPATICO_KWS	KWS	Co	3	2	3	1	7.5	NA	NA	NA	134	129	142	NA	NA	NA	NA	NA	NA	NA	NA	NA	NA	NA	NA	NA	NA	NA	NA	NA	2019-07-24	2019-07-25	88	89	1	1	7	453	296	65.3422	12450	NA	10.8468	NA
RAGT	2019-04-27	523	LG_30258	Limagrain	Co	3	3	3	1	7.5	NA	NA	NA	132	132	131	NA	NA	NA	NA	NA	NA	NA	NA	NA	NA	NA	NA	NA	NA	NA	NA	NA	2019-07-20	2019-07-20	84	84	0	1	7	523	351	67.1128	14050	NA	12.5725	NA
RAGT	2019-04-27	524	LG_30258	Limagrain	DAP	3	4	3	1	7.5	NA	NA	NA	139	147	148	NA	NA	NA	NA	NA	NA	NA	NA	NA	NA	NA	NA	NA	NA	NA	NA	NA	2019-07-16	2019-07-17	80	81	1	1	7	499	337	67.5351	11950	NA	10.7606	NA
RAGT	2019-04-27	525	RICARDINIO_KWS	KWS	DAP	3	5	3	1	7.5	NA	NA	NA	162	145	161	NA	NA	NA	NA	NA	NA	NA	NA	NA	NA	NA	NA	NA	NA	NA	NA	NA	2019-07-15	2019-07-15	79	79	0	1	7	343	233	67.93	13000	NA	11.7745	NA
RAGT	2019-04-27	526	RICARDINIO_KWS	KWS	Co	3	6	3	1	7.5	NA	NA	NA	149	141	144	NA	NA	NA	NA	NA	NA	NA	NA	NA	NA	NA	NA	NA	NA	NA	NA	NA	2019-07-17	2019-07-18	81	82	1	1	6	499	333	66.7335	13800	NA	12.279	NA
RAGT	2019-04-27	527	Hulk_agaS	agaSAAT GmbH	Co	3	7	3	1	7.5	NA	NA	NA	129	121	128	NA	NA	NA	NA	NA	NA	NA	NA	NA	NA	NA	NA	NA	NA	NA	NA	NA	2019-07-25	2019-07-26	89	90	1	2	6	416	263	63.2212	13800	NA	11.6327	NA
RAGT	2019-04-27	528	Hulk_agaS	agaSAAT GmbH	DAP	3	8	3	1	7.5	NA	NA	NA	156	157	161	NA	NA	NA	NA	NA	NA	NA	NA	NA	NA	NA	NA	NA	NA	NA	NA	NA	2019-07-23	2019-07-24	87	88	1	1	7	496	314	63.3065	13300	NA	11.2263	NA
RAGT	2019-04-27	529	AMAROC_AM	Agro Mais	DAP	3	9	3	1	7.5	NA	NA	NA	151	140	154	NA	NA	NA	NA	NA	NA	NA	NA	NA	NA	NA	NA	NA	NA	NA	NA	NA	2019-07-21	2019-07-23	85	87	2	2	6	355	237	66.7606	11950	NA	10.6372	NA
RAGT	2019-04-27	530	AMAROC_AM	Agro Mais	Co	3	10	3	1	7.5	NA	NA	NA	147	144	143	NA	NA	NA	NA	NA	NA	NA	NA	NA	NA	NA	NA	NA	NA	NA	NA	NA	2019-07-22	2019-07-24	86	88	2	1	6	425	285	67.0588	11850	NA	10.5953	NA
RAGT	2019-04-27	531	Amaveritas_AM	Agro Mais	Co	4	10	4	1	7.5	NA	NA	NA	147	143	151	NA	NA	NA	NA	NA	NA	NA	NA	NA	NA	NA	NA	NA	NA	NA	NA	NA	2019-07-24	2019-07-25	88	89	1	1	6	495	327	66.0606	13300	NA	11.7147	NA
RAGT	2019-04-27	532	Amaveritas_AM	Agro Mais	DAP	4	9	4	1	7.5	NA	NA	NA	156	153	157	NA	NA	NA	NA	NA	NA	NA	NA	NA	NA	NA	NA	NA	NA	NA	NA	NA	2019-07-22	2019-07-24	86	88	2	1	6	315	207	65.7143	13200	NA	11.5657	NA
RAGT	2019-04-27	533	BENEDICTIO_KWS	KWS	DAP	4	8	4	1	7.5	NA	NA	NA	164	162	161	NA	NA	NA	NA	NA	NA	NA	NA	NA	NA	NA	NA	NA	NA	NA	NA	NA	2019-07-16	2019-07-16	80	80	0	1	7	362	256	70.7182	12550	NA	11.8335	NA
RAGT	2019-04-27	534	BENEDICTIO_KWS	KWS	Co	4	7	4	1	7.5	NA	NA	NA	130	123	137	NA	NA	NA	NA	NA	NA	NA	NA	NA	NA	NA	NA	NA	NA	NA	NA	NA	2019-07-20	2019-07-21	84	85	1	1	6	398	275	69.0955	12400	NA	11.4238	NA
RAGT	2019-04-27	535	LG_3216	Limagrain	Co	4	6	4	1	7.5	NA	NA	NA	145	137	154	NA	NA	NA	NA	NA	NA	NA	NA	NA	NA	NA	NA	NA	NA	NA	NA	NA	2019-07-21	2019-07-21	85	85	0	1	7	462	309	66.8831	12750	NA	11.3701	NA
RAGT	2019-04-27	536	LG_3216	Limagrain	DAP	4	5	4	1	7.5	NA	NA	NA	149	149	152	NA	NA	NA	NA	NA	NA	NA	NA	NA	NA	NA	NA	NA	NA	NA	NA	NA	2019-07-20	2019-07-20	84	84	0	2	7	380	255	67.1053	12900	NA	11.5421	NA
RAGT	2019-04-27	537	LG_30222	Limagrain	DAP	4	4	4	1	7.5	NA	NA	NA	151	152	146	NA	NA	NA	NA	NA	NA	NA	NA	NA	NA	NA	NA	NA	NA	NA	NA	NA	2019-07-16	2019-07-15	80	79	-1	2	6	431	298	69.1415	12100	NA	11.1548	NA
RAGT	2019-04-27	538	LG_30222	Limagrain	Co	4	3	4	1	7.5	NA	NA	NA	144	144	146	NA	NA	NA	NA	NA	NA	NA	NA	NA	NA	NA	NA	NA	NA	NA	NA	NA	2019-07-20	2019-07-20	84	84	0	2	6	403	273	67.7419	12250	NA	11.0645	NA
RAGT	2019-04-27	539	ES_METRONOM	Euralis	Co	4	2	4	1	7.5	NA	NA	NA	139	143	145	NA	NA	NA	NA	NA	NA	NA	NA	NA	NA	NA	NA	NA	NA	NA	NA	NA	2019-07-20	2019-07-21	84	85	1	2	6	430	288	66.9767	12500	NA	11.1628	NA
RAGT	2019-04-27	540	ES_METRONOM	Euralis	DAP	4	1	4	1	7.5	NA	NA	NA	169	166	162	NA	NA	NA	NA	NA	NA	NA	NA	NA	NA	NA	NA	NA	NA	NA	NA	NA	2019-07-19	2019-07-18	83	82	-1	1	6	489	333	68.0982	12050	NA	10.9411	NA
RAGT	2019-04-27	541	LG_3216	Limagrain	DAP	1	1	5	2	7.5	NA	NA	NA	154	157	156	NA	NA	NA	NA	NA	NA	NA	NA	NA	NA	NA	NA	NA	NA	NA	NA	NA	2019-07-21	2019-07-20	85	84	-1	1	6	416	282	67.7885	11500	NA	10.3942	NA
RAGT	2019-04-27	542	LG_3216	Limagrain	Co	1	2	5	2	7.5	NA	NA	NA	129	148	134	NA	NA	NA	NA	NA	NA	NA	NA	NA	NA	NA	NA	NA	NA	NA	NA	NA	2019-07-24	2019-07-24	88	88	0	1	5	499	327	65.5311	11650	NA	10.1792	NA
RAGT	2019-04-27	543	AMAROC_AM	Agro Mais	Co	1	3	5	2	7.5	NA	NA	NA	154	146	145	NA	NA	NA	NA	NA	NA	NA	NA	NA	NA	NA	NA	NA	NA	NA	NA	NA	2019-07-23	2019-07-24	87	88	1	1	7	503	335	66.6004	13900	NA	12.3433	NA
RAGT	2019-04-27	544	AMAROC_AM	Agro Mais	DAP	1	4	5	2	7.5	NA	NA	NA	155	158	168	NA	NA	NA	NA	NA	NA	NA	NA	NA	NA	NA	NA	NA	NA	NA	NA	NA	2019-07-20	2019-07-21	84	85	1	2	6	414	282	68.1159	12500	NA	11.3527	NA
RAGT	2019-04-27	545	FIGARO_KWS	KWS	DAP	1	5	5	2	7.5	NA	NA	NA	163	152	153	NA	NA	NA	NA	NA	NA	NA	NA	NA	NA	NA	NA	NA	NA	NA	NA	NA	2019-07-22	2019-07-23	86	87	1	2	7	504	332	65.873	13200	NA	11.5937	NA
RAGT	2019-04-27	546	FIGARO_KWS	KWS	Co	1	6	5	2	7.5	NA	NA	NA	141	150	160	NA	NA	NA	NA	NA	NA	NA	NA	NA	NA	NA	NA	NA	NA	NA	NA	NA	2019-07-23	2019-07-24	87	88	1	2	6	394	260	65.9898	13200	NA	11.6142	NA
RAGT	2019-04-27	547	SY_KARDONA	Syngenta	Co	1	7	5	2	7.5	NA	NA	NA	165	154	149	NA	NA	NA	NA	NA	NA	NA	NA	NA	NA	NA	NA	NA	NA	NA	NA	NA	2019-07-21	2019-07-22	85	86	1	1	6	446	297	66.5919	12900	NA	11.4538	NA
RAGT	2019-04-27	548	SY_KARDONA	Syngenta	DAP	1	8	5	2	7.5	NA	NA	NA	171	172	173	NA	NA	NA	NA	NA	NA	NA	NA	NA	NA	NA	NA	NA	NA	NA	NA	NA	2019-07-17	2019-07-18	81	82	1	1	7	452	306	67.6991	11900	NA	10.7416	NA
RAGT	2019-04-27	549	WALTERINIO_KWS	KWS	DAP	1	9	5	2	7.5	NA	NA	NA	173	163	156	NA	NA	NA	NA	NA	NA	NA	NA	NA	NA	NA	NA	NA	NA	NA	NA	NA	2019-07-24	2019-07-24	88	88	0	2	7	485	315	64.9485	12750	NA	11.0412	NA
RAGT	2019-04-27	550	WALTERINIO_KWS	KWS	Co	1	10	5	2	7.5	NA	NA	NA	142	148	137	NA	NA	NA	NA	NA	NA	NA	NA	NA	NA	NA	NA	NA	NA	NA	NA	NA	2019-07-24	2019-07-25	88	89	1	1	7	388	251	64.6907	13500	NA	11.6443	NA
RAGT	2019-04-27	551	BENEDICTIO_KWS	KWS	Co	2	10	6	2	7.5	NA	NA	NA	147	145	136	NA	NA	NA	NA	NA	NA	NA	NA	NA	NA	NA	NA	NA	NA	NA	NA	NA	2019-07-22	2019-07-21	86	85	-1	1	6	439	304	69.2483	11500	NA	10.6181	NA
RAGT	2019-04-27	552	BENEDICTIO_KWS	KWS	DAP	2	9	6	2	7.5	NA	NA	NA	165	156	169	NA	NA	NA	NA	NA	NA	NA	NA	NA	NA	NA	NA	NA	NA	NA	NA	NA	2019-07-18	2019-07-18	82	82	0	1	7	516	361	69.9612	11850	NA	11.0539	NA
RAGT	2019-04-27	553	RICARDINIO_KWS	KWS	DAP	2	8	6	2	7.5	NA	NA	NA	171	162	164	NA	NA	NA	NA	NA	NA	NA	NA	NA	NA	NA	NA	NA	NA	NA	NA	NA	2019-07-16	2019-07-16	80	80	0	2	6	372	254	68.2796	12200	NA	11.1068	NA
RAGT	2019-04-27	554	RICARDINIO_KWS	KWS	Co	2	7	6	2	7.5	NA	NA	NA	149	149	146	NA	NA	NA	NA	NA	NA	NA	NA	NA	NA	NA	NA	NA	NA	NA	NA	NA	2019-07-18	2019-07-20	82	84	2	2	5	452	302	66.8142	13400	NA	11.9375	NA
RAGT	2019-04-27	555	BERNARDINIO_KWS	KWS	Co	2	6	6	2	7.5	NA	NA	NA	159	155	136	NA	NA	NA	NA	NA	NA	NA	NA	NA	NA	NA	NA	NA	NA	NA	NA	NA	2019-07-22	2019-07-22	86	86	0	2	6	448	307	68.5268	12650	NA	11.5582	NA
RAGT	2019-04-27	556	BERNARDINIO_KWS	KWS	DAP	2	5	6	2	7.5	NA	NA	NA	170	173	155	NA	NA	NA	NA	NA	NA	NA	NA	NA	NA	NA	NA	NA	NA	NA	NA	NA	2019-07-21	2019-07-19	85	83	-2	2	7	433	299	69.0531	13350	NA	12.2915	NA
RAGT	2019-04-27	557	Hulk_agaS	agaSAAT GmbH	DAP	2	4	6	2	7.5	NA	NA	NA	160	155	152	NA	NA	NA	NA	NA	NA	NA	NA	NA	NA	NA	NA	NA	NA	NA	NA	NA	2019-07-23	2019-07-25	87	89	2	2	6	466	295	63.3047	14450	NA	12.1967	NA
RAGT	2019-04-27	558	Hulk_agaS	agaSAAT GmbH	Co	2	3	6	2	7.5	NA	NA	NA	143	145	148	NA	NA	NA	NA	NA	NA	NA	NA	NA	NA	NA	NA	NA	NA	NA	NA	NA	2019-07-24	2019-07-26	88	90	2	2	7	495	311	62.8283	15250	NA	12.7751	NA
RAGT	2019-04-27	559	AgroPolis_AM	Agro Mais	Co	2	2	6	2	7.5	NA	NA	NA	142	145	144	NA	NA	NA	NA	NA	NA	NA	NA	NA	NA	NA	NA	NA	NA	NA	NA	NA	2019-07-21	2019-07-22	85	86	1	1	5	431	275	63.8051	13650	NA	11.6125	NA
RAGT	2019-04-27	560	AgroPolis_AM	Agro Mais	DAP	2	1	6	2	7.5	NA	NA	NA	160	150	154	NA	NA	NA	NA	NA	NA	NA	NA	NA	NA	NA	NA	NA	NA	NA	NA	NA	2019-07-18	2019-07-17	82	81	-1	1	6	440	293	66.5909	13850	NA	12.2971	NA
RAGT	2019-04-27	561	P_8329	Pioneer	DAP	3	1	7	2	7.5	NA	NA	NA	158	162	162	NA	NA	NA	NA	NA	NA	NA	NA	NA	NA	NA	NA	NA	NA	NA	NA	NA	2019-07-22	2019-07-21	86	85	-1	1	5	379	255	67.2823	13050	NA	11.7071	NA
RAGT	2019-04-27	562	P_8329	Pioneer	Co	3	2	7	2	7.5	NA	NA	NA	149	135	150	NA	NA	NA	NA	NA	NA	NA	NA	NA	NA	NA	NA	NA	NA	NA	NA	NA	2019-07-24	2019-07-25	88	89	1	2	5	449	287	63.9198	11400	NA	9.71581	NA
RAGT	2019-04-27	563	P_8666	Pioneer	Co	3	3	7	2	7.5	NA	NA	NA	131	127	125	NA	NA	NA	NA	NA	NA	NA	NA	NA	NA	NA	NA	NA	NA	NA	NA	NA	2019-07-24	2019-07-25	88	89	1	2	6	366	233	63.6612	12750	NA	10.8224	NA
RAGT	2019-04-27	564	P_8666	Pioneer	DAP	3	4	7	2	7.5	NA	NA	NA	140	149	149	NA	NA	NA	NA	NA	NA	NA	NA	NA	NA	NA	NA	NA	NA	NA	NA	NA	2019-07-24	2019-07-23	88	87	-1	2	7	421	267	63.4204	12950	NA	10.9506	NA
RAGT	2019-04-27	565	LG_30258	Limagrain	DAP	3	5	7	2	7.5	NA	NA	NA	141	143	139	NA	NA	NA	NA	NA	NA	NA	NA	NA	NA	NA	NA	NA	NA	NA	NA	NA	2019-07-16	2019-07-17	80	81	1	2	7	403	274	67.9901	12850	NA	11.649	NA
RAGT	2019-04-27	566	LG_30258	Limagrain	Co	3	6	7	2	7.5	NA	NA	NA	132	132	130	NA	NA	NA	NA	NA	NA	NA	NA	NA	NA	NA	NA	NA	NA	NA	NA	NA	2019-07-21	2019-07-21	85	85	0	1	6	506	345	68.1818	12900	NA	11.7273	NA
RAGT	2019-04-27	567	ES_METRONOM	Euralis	Co	3	7	7	2	7.5	NA	NA	NA	149	139	152	NA	NA	NA	NA	NA	NA	NA	NA	NA	NA	NA	NA	NA	NA	NA	NA	NA	2019-07-22	2019-07-22	86	86	0	1	6	450	302	67.1111	12950	NA	11.5879	NA
RAGT	2019-04-27	568	ES_METRONOM	Euralis	DAP	3	8	7	2	7.5	NA	NA	NA	162	168	174	NA	NA	NA	NA	NA	NA	NA	NA	NA	NA	NA	NA	NA	NA	NA	NA	NA	2019-07-17	2019-07-18	81	82	1	1	7	454	309	68.0617	11900	NA	10.7991	NA
RAGT	2019-04-27	569	Amaveritas_AM	Agro Mais	DAP	3	9	7	2	7.5	NA	NA	NA	156	163	171	NA	NA	NA	NA	NA	NA	NA	NA	NA	NA	NA	NA	NA	NA	NA	NA	NA	2019-07-23	2019-07-24	87	88	1	2	5	482	321	66.5975	12450	NA	11.0552	NA
RAGT	2019-04-27	570	Amaveritas_AM	Agro Mais	Co	3	10	7	2	7.5	NA	NA	NA	144	147	145	NA	NA	NA	NA	NA	NA	NA	NA	NA	NA	NA	NA	NA	NA	NA	NA	NA	2019-07-24	2019-07-25	88	89	1	1	6	443	292	65.9142	11900	NA	10.4584	NA
RAGT	2019-04-27	571	SIMPATICO_KWS	KWS	Co	4	10	8	2	7.5	NA	NA	NA	142	140	134	NA	NA	NA	NA	NA	NA	NA	NA	NA	NA	NA	NA	NA	NA	NA	NA	NA	2019-07-24	2019-07-24	88	88	0	1	6	392	254	64.7959	12500	NA	10.7993	NA
RAGT	2019-04-27	572	SIMPATICO_KWS	KWS	DAP	4	9	8	2	7.5	NA	NA	NA	155	155	146	NA	NA	NA	NA	NA	NA	NA	NA	NA	NA	NA	NA	NA	NA	NA	NA	NA	2019-07-23	2019-07-24	87	88	1	2	6	368	245	66.5761	11450	NA	10.1639	NA
RAGT	2019-04-27	573	LG_30222	Limagrain	DAP	4	8	8	2	7.5	NA	NA	NA	158	147	151	NA	NA	NA	NA	NA	NA	NA	NA	NA	NA	NA	NA	NA	NA	NA	NA	NA	2019-07-15	2019-07-15	79	79	0	2	7	437	304	69.5652	10800	NA	10.0174	NA
RAGT	2019-04-27	574	LG_30222	Limagrain	Co	4	7	8	2	7.5	NA	NA	NA	112	132	125	NA	NA	NA	NA	NA	NA	NA	NA	NA	NA	NA	NA	NA	NA	NA	NA	NA	2019-07-21	2019-07-22	85	86	1	2	5	468	314	67.094	11750	NA	10.5114	NA
RAGT	2019-04-27	575	STABIL_KWS	KWS	Co	4	6	8	2	7.5	NA	NA	NA	145	141	142	NA	NA	NA	NA	NA	NA	NA	NA	NA	NA	NA	NA	NA	NA	NA	NA	NA	2019-07-22	2019-07-23	86	87	1	2	6	437	313	71.6247	10800	NA	10.314	NA
RAGT	2019-04-27	576	STABIL_KWS	KWS	DAP	4	5	8	2	7.5	NA	NA	NA	151	157	159	NA	NA	NA	NA	NA	NA	NA	NA	NA	NA	NA	NA	NA	NA	NA	NA	NA	2019-07-17	2019-07-19	81	83	2	2	6	466	328	70.3863	11650	NA	10.9333	NA
RAGT	2019-04-27	577	Geoxx_RAGT	RAGT	DAP	4	4	8	2	7.5	NA	NA	NA	159	141	141	NA	NA	NA	NA	NA	NA	NA	NA	NA	NA	NA	NA	NA	NA	NA	NA	NA	2019-07-20	2019-07-21	84	85	1	1	7	399	263	65.9148	13000	NA	11.4252	NA
RAGT	2019-04-27	578	Geoxx_RAGT	RAGT	Co	4	3	8	2	7.5	NA	NA	NA	140	140	132	NA	NA	NA	NA	NA	NA	NA	NA	NA	NA	NA	NA	NA	NA	NA	NA	NA	2019-07-22	2019-07-24	86	88	2	1	7	459	303	66.0131	12600	NA	11.0902	NA
RAGT	2019-04-27	579	SY_Talisman	Syngenta	Co	4	2	8	2	7.5	NA	NA	NA	159	154	141	NA	NA	NA	NA	NA	NA	NA	NA	NA	NA	NA	NA	NA	NA	NA	NA	NA	2019-07-20	2019-07-21	84	85	1	1	6	456	305	66.886	12950	NA	11.549	NA
RAGT	2019-04-27	580	SY_Talisman	Syngenta	DAP	4	1	8	2	7.5	NA	NA	NA	163	163	179	NA	NA	NA	NA	NA	NA	NA	NA	NA	NA	NA	NA	NA	NA	NA	NA	NA	2019-07-17	2019-07-18	81	82	1	1	6	423	295	69.74	13050	NA	12.1348	NA
DSV	2019-05-04	601	AgroPolis_AM	Agro Mais	DAP	1	1	1	1	8.55	124	NA	NA	NA	NA	NA	NA	NA	NA	NA	NA	NA	NA	NA	NA	NA	NA	NA	NA	NA	NA	NA	NA	NA	NA	NA	NA	NA	NA	8	409.5	303.3	74.1	3420	NA	2.964	2842.32
DSV	2019-05-04	602	AgroPolis_AM	Agro Mais	Co	1	2	1	1	8.55	130	NA	NA	NA	NA	NA	NA	NA	NA	NA	NA	NA	NA	NA	NA	NA	NA	NA	NA	NA	NA	NA	NA	NA	NA	NA	NA	NA	NA	8	424.9	304.3	71.6	5380	NA	4.50536	2727.48
DSV	2019-05-04	603	ES_METRONOM	Euralis	Co	1	3	1	1	8.55	146	NA	NA	NA	NA	NA	NA	NA	NA	NA	NA	NA	NA	NA	NA	NA	NA	NA	NA	NA	NA	NA	NA	NA	NA	NA	NA	NA	NA	8	433.7	330.1	76.1	5680	NA	5.05553	2561.88
DSV	2019-05-04	604	ES_METRONOM	Euralis	DAP	1	4	1	1	8.55	162	NA	NA	NA	NA	NA	NA	NA	NA	NA	NA	NA	NA	NA	NA	NA	NA	NA	NA	NA	NA	NA	NA	NA	NA	NA	NA	NA	NA	8	442.2	338.1	76.5	10140	NA	9.07263	2575.68
DSV	2019-05-04	605	SY_Talisman	Syngenta	DAP	1	5	1	1	8.55	160	NA	NA	NA	NA	NA	NA	NA	NA	NA	NA	NA	NA	NA	NA	NA	NA	NA	NA	NA	NA	NA	NA	NA	NA	NA	NA	NA	NA	7	425.9	329.3	77.3	12420	NA	11.2288	2443.32
DSV	2019-05-04	606	SY_Talisman	Syngenta	Co	1	6	1	1	8.55	150	NA	NA	NA	NA	NA	NA	NA	NA	NA	NA	NA	NA	NA	NA	NA	NA	NA	NA	NA	NA	NA	NA	NA	NA	NA	NA	NA	NA	7	423	326	77.1	13560	NA	12.2278	2282.4
DSV	2019-05-04	607	WALTERINIO_KWS	KWS	Co	1	7	1	1	8.55	151	NA	NA	NA	NA	NA	NA	NA	NA	NA	NA	NA	NA	NA	NA	NA	NA	NA	NA	NA	NA	NA	NA	NA	NA	NA	NA	NA	NA	7	428.8	317.2	74	10000	NA	8.65497	2397.72
DSV	2019-05-04	608	WALTERINIO_KWS	KWS	DAP	1	8	1	1	8.55	150	NA	NA	NA	NA	NA	NA	NA	NA	NA	NA	NA	NA	NA	NA	NA	NA	NA	NA	NA	NA	NA	NA	NA	NA	NA	NA	NA	NA	7	437.5	324.5	74.2	12640	NA	10.9695	2577.6
DSV	2019-05-04	609	LG_3216	Limagrain	DAP	1	9	1	1	8.55	146	NA	NA	NA	NA	NA	NA	NA	NA	NA	NA	NA	NA	NA	NA	NA	NA	NA	NA	NA	NA	NA	NA	NA	NA	NA	NA	NA	NA	7	442	340.8	77.1	11660	NA	10.5145	2715.96
DSV	2019-05-04	610	LG_3216	Limagrain	Co	1	10	1	1	8.55	142	NA	NA	NA	NA	NA	NA	NA	NA	NA	NA	NA	NA	NA	NA	NA	NA	NA	NA	NA	NA	NA	NA	NA	NA	NA	NA	NA	NA	7	459.5	353.1	76.8	13680	NA	12.288	2629.08
DSV	2019-05-04	611	BERNARDINIO_KWS	KWS	Co	2	10	2	1	8.55	150	NA	NA	NA	NA	NA	NA	NA	NA	NA	NA	NA	NA	NA	NA	NA	NA	NA	NA	NA	NA	NA	NA	NA	NA	NA	NA	NA	NA	8	443.8	343.6	77.4	14660	NA	13.2712	2513.64
DSV	2019-05-04	612	BERNARDINIO_KWS	KWS	DAP	2	9	2	1	8.55	155	NA	NA	NA	NA	NA	NA	NA	NA	NA	NA	NA	NA	NA	NA	NA	NA	NA	NA	NA	NA	NA	NA	NA	NA	NA	NA	NA	NA	8	443.5	346.8	78.2	14580	NA	13.3352	2429.16
DSV	2019-05-04	613	Aakusta	DSV	DAP	2	8	2	1	8.55	145	NA	NA	NA	NA	NA	NA	NA	NA	NA	NA	NA	NA	NA	NA	NA	NA	NA	NA	NA	NA	NA	NA	NA	NA	NA	NA	NA	NA	7	435.1	334.2	76.8	7860	NA	7.06021	2570.04
DSV	2019-05-04	614	Aakusta	DSV	Co	2	7	2	1	8.55	150	NA	NA	NA	NA	NA	NA	NA	NA	NA	NA	NA	NA	NA	NA	NA	NA	NA	NA	NA	NA	NA	NA	NA	NA	NA	NA	NA	NA	7	440.6	331.6	75.3	5540	NA	4.87909	2577.48
DSV	2019-05-04	615	FIGARO_KWS	KWS	Co	2	6	2	1	8.55	145	NA	NA	NA	NA	NA	NA	NA	NA	NA	NA	NA	NA	NA	NA	NA	NA	NA	NA	NA	NA	NA	NA	NA	NA	NA	NA	NA	NA	7	429.8	326.5	76	13580	NA	12.0711	2299.68
DSV	2019-05-04	616	FIGARO_KWS	KWS	DAP	2	5	2	1	8.55	152	NA	NA	NA	NA	NA	NA	NA	NA	NA	NA	NA	NA	NA	NA	NA	NA	NA	NA	NA	NA	NA	NA	NA	NA	NA	NA	NA	NA	7	444.2	340.9	76.7	9060	NA	8.12751	2406.84
DSV	2019-05-04	617	SIMPATICO_KWS	KWS	DAP	2	4	2	1	8.55	149	NA	NA	NA	NA	NA	NA	NA	NA	NA	NA	NA	NA	NA	NA	NA	NA	NA	NA	NA	NA	NA	NA	NA	NA	NA	NA	NA	NA	8	437	331.9	75.9	4960	NA	4.40309	2525.16
DSV	2019-05-04	618	SIMPATICO_KWS	KWS	Co	2	3	2	1	8.55	132	NA	NA	NA	NA	NA	NA	NA	NA	NA	NA	NA	NA	NA	NA	NA	NA	NA	NA	NA	NA	NA	NA	NA	NA	NA	NA	NA	NA	8	418.1	314	75.1	2460	NA	2.16077	2569.56
DSV	2019-05-04	619	P_8329	Pioneer	Co	2	2	2	1	8.55	132	NA	NA	NA	NA	NA	NA	NA	NA	NA	NA	NA	NA	NA	NA	NA	NA	NA	NA	NA	NA	NA	NA	NA	NA	NA	NA	NA	NA	5	436.3	322.8	74	4440	NA	3.84281	2477.16
DSV	2019-05-04	620	P_8329	Pioneer	DAP	2	1	2	1	8.55	125	NA	NA	NA	NA	NA	NA	NA	NA	NA	NA	NA	NA	NA	NA	NA	NA	NA	NA	NA	NA	NA	NA	NA	NA	NA	NA	NA	NA	5	390.7	292.1	74.8	3400	NA	2.9745	2610.84
DSV	2019-05-04	621	Ambient	DSV	DAP	3	1	3	1	8.55	117	NA	NA	NA	NA	NA	NA	NA	NA	NA	NA	NA	NA	NA	NA	NA	NA	NA	NA	NA	NA	NA	NA	NA	NA	NA	NA	NA	NA	9	439.6	338.3	77	3460	NA	3.11602	2706.96
DSV	2019-05-04	622	Ambient	DSV	Co	3	2	3	1	8.55	140	NA	NA	NA	NA	NA	NA	NA	NA	NA	NA	NA	NA	NA	NA	NA	NA	NA	NA	NA	NA	NA	NA	NA	NA	NA	NA	NA	NA	9	431.5	337.4	78.2	4340	NA	3.96945	2965.08
DSV	2019-05-04	623	LG_30222	Limagrain	Co	3	3	3	1	8.55	132	NA	NA	NA	NA	NA	NA	NA	NA	NA	NA	NA	NA	NA	NA	NA	NA	NA	NA	NA	NA	NA	NA	NA	NA	NA	NA	NA	NA	8	423.2	317.1	74.9	6020	NA	5.27366	2847.24
DSV	2019-05-04	624	LG_30222	Limagrain	DAP	3	4	3	1	8.55	151	NA	NA	NA	NA	NA	NA	NA	NA	NA	NA	NA	NA	NA	NA	NA	NA	NA	NA	NA	NA	NA	NA	NA	NA	NA	NA	NA	NA	8	441.8	336.8	76.2	8240	NA	7.34372	2833.44
DSV	2019-05-04	625	DS1901C	DSV	DAP	3	5	3	1	8.55	155	NA	NA	NA	NA	NA	NA	NA	NA	NA	NA	NA	NA	NA	NA	NA	NA	NA	NA	NA	NA	NA	NA	NA	NA	NA	NA	NA	NA	9	442.6	328.9	74.3	3760	NA	3.26746	2427.6
DSV	2019-05-04	626	DS1901C	DSV	Co	3	6	3	1	8.55	151	NA	NA	NA	NA	NA	NA	NA	NA	NA	NA	NA	NA	NA	NA	NA	NA	NA	NA	NA	NA	NA	NA	NA	NA	NA	NA	NA	NA	9	427.4	315.8	73.9	6940	NA	5.99843	2265.6
DSV	2019-05-04	627	Janeen	DSV	Co	3	7	3	1	8.55	140	NA	NA	NA	NA	NA	NA	NA	NA	NA	NA	NA	NA	NA	NA	NA	NA	NA	NA	NA	NA	NA	NA	NA	NA	NA	NA	NA	NA	8	422.1	318	75.3	11780	NA	10.3747	2290.32
DSV	2019-05-04	628	Janeen	DSV	DAP	3	8	3	1	8.55	153	NA	NA	NA	NA	NA	NA	NA	NA	NA	NA	NA	NA	NA	NA	NA	NA	NA	NA	NA	NA	NA	NA	NA	NA	NA	NA	NA	NA	8	438	332.7	76	14740	NA	13.1022	2394.48
DSV	2019-05-04	629	RICARDINIO_KWS	KWS	DAP	3	9	3	1	8.55	153	NA	NA	NA	NA	NA	NA	NA	NA	NA	NA	NA	NA	NA	NA	NA	NA	NA	NA	NA	NA	NA	NA	NA	NA	NA	NA	NA	NA	6	459.2	355.7	77.5	14060	NA	12.7444	2401.8
DSV	2019-05-04	630	RICARDINIO_KWS	KWS	Co	3	10	3	1	8.55	141	NA	NA	NA	NA	NA	NA	NA	NA	NA	NA	NA	NA	NA	NA	NA	NA	NA	NA	NA	NA	NA	NA	NA	NA	NA	NA	NA	NA	6	444.1	341.2	76.8	12680	NA	11.3898	2576.64
DSV	2019-05-04	631	STABIL_KWS	KWS	Co	4	10	4	1	8.55	146	NA	NA	NA	NA	NA	NA	NA	NA	NA	NA	NA	NA	NA	NA	NA	NA	NA	NA	NA	NA	NA	NA	NA	NA	NA	NA	NA	NA	7	452.8	356.9	78.8	14700	NA	13.5481	2445.6
DSV	2019-05-04	632	STABIL_KWS	KWS	DAP	4	9	4	1	8.55	153	NA	NA	NA	NA	NA	NA	NA	NA	NA	NA	NA	NA	NA	NA	NA	NA	NA	NA	NA	NA	NA	NA	NA	NA	NA	NA	NA	NA	7	460.8	364	79	14960	NA	13.8227	2390.04
DSV	2019-05-04	633	Amaveritas_AM	Agro Mais	DAP	4	8	4	1	8.55	156	NA	NA	NA	NA	NA	NA	NA	NA	NA	NA	NA	NA	NA	NA	NA	NA	NA	NA	NA	NA	NA	NA	NA	NA	NA	NA	NA	NA	7	453.5	346.5	76.4	14460	NA	12.921	2269.44
DSV	2019-05-04	634	Amaveritas_AM	Agro Mais	Co	4	7	4	1	8.55	149	NA	NA	NA	NA	NA	NA	NA	NA	NA	NA	NA	NA	NA	NA	NA	NA	NA	NA	NA	NA	NA	NA	NA	NA	NA	NA	NA	NA	7	414	315.2	76.1	13020	NA	11.5886	2495.04
DSV	2019-05-04	635	Erasmus	DSV	Co	4	6	4	1	8.55	138	NA	NA	NA	NA	NA	NA	NA	NA	NA	NA	NA	NA	NA	NA	NA	NA	NA	NA	NA	NA	NA	NA	NA	NA	NA	NA	NA	NA	7	435.1	325.6	74.8	9960	NA	8.71354	2563.08
DSV	2019-05-04	636	Erasmus	DSV	DAP	4	5	4	1	8.55	142	NA	NA	NA	NA	NA	NA	NA	NA	NA	NA	NA	NA	NA	NA	NA	NA	NA	NA	NA	NA	NA	NA	NA	NA	NA	NA	NA	NA	7	437.4	323	73.8	5900	NA	5.09263	2464.56
DSV	2019-05-04	637	BENEDICTIO_KWS	KWS	DAP	4	4	4	1	8.55	149	NA	NA	NA	NA	NA	NA	NA	NA	NA	NA	NA	NA	NA	NA	NA	NA	NA	NA	NA	NA	NA	NA	NA	NA	NA	NA	NA	NA	8	432.8	331.8	76.7	9140	NA	8.19927	2634.48
DSV	2019-05-04	638	BENEDICTIO_KWS	KWS	Co	4	3	4	1	8.55	129	NA	NA	NA	NA	NA	NA	NA	NA	NA	NA	NA	NA	NA	NA	NA	NA	NA	NA	NA	NA	NA	NA	NA	NA	NA	NA	NA	NA	8	432.3	324	74.9	5800	NA	5.08094	2664.96
DSV	2019-05-04	639	P_8666	Pioneer	Co	4	2	4	1	8.55	124	NA	NA	NA	NA	NA	NA	NA	NA	NA	NA	NA	NA	NA	NA	NA	NA	NA	NA	NA	NA	NA	NA	NA	NA	NA	NA	NA	NA	7	3.9	4	102.6	140	NA	0.168	NA
DSV	2019-05-04	640	P_8666	Pioneer	DAP	4	1	4	1	8.55	112	NA	NA	NA	NA	NA	NA	NA	NA	NA	NA	NA	NA	NA	NA	NA	NA	NA	NA	NA	NA	NA	NA	NA	NA	NA	NA	NA	NA	6	3.9	3.8	97.4	280	NA	0.318971	NA
DSV	2019-05-04	641	SY_KARDONA	Syngenta	DAP	5	1	5	1	8.55	139	NA	NA	NA	NA	NA	NA	NA	NA	NA	NA	NA	NA	NA	NA	NA	NA	NA	NA	NA	NA	NA	NA	NA	NA	NA	NA	NA	NA	7	439.1	330.1	75.2	1620	NA	1.42484	2602.32
DSV	2019-05-04	642	SY_KARDONA	Syngenta	Co	5	2	5	1	8.55	145	NA	NA	NA	NA	NA	NA	NA	NA	NA	NA	NA	NA	NA	NA	NA	NA	NA	NA	NA	NA	NA	NA	NA	NA	NA	NA	NA	NA	8	429.3	306.4	71.4	4820	NA	4.02512	2671.68
DSV	2019-05-04	643	Geoxx_RAGT	RAGT	Co	5	3	5	1	8.55	139	NA	NA	NA	NA	NA	NA	NA	NA	NA	NA	NA	NA	NA	NA	NA	NA	NA	NA	NA	NA	NA	NA	NA	NA	NA	NA	NA	NA	8	430.7	322.4	74.9	9460	NA	8.28718	2565.48
DSV	2019-05-04	644	Geoxx_RAGT	RAGT	DAP	5	4	5	1	8.55	149	NA	NA	NA	NA	NA	NA	NA	NA	NA	NA	NA	NA	NA	NA	NA	NA	NA	NA	NA	NA	NA	NA	NA	NA	NA	NA	NA	NA	7	412.6	312.4	75.7	10980	NA	9.72147	2669.88
DSV	2019-05-04	645	Roots	DSV	DAP	5	5	5	1	8.55	156	NA	NA	NA	NA	NA	NA	NA	NA	NA	NA	NA	NA	NA	NA	NA	NA	NA	NA	NA	NA	NA	NA	NA	NA	NA	NA	NA	NA	8	408.7	304	74.4	9080	NA	7.90119	2765.04
DSV	2019-05-04	646	Roots	DSV	Co	5	6	5	1	8.55	150	NA	NA	NA	NA	NA	NA	NA	NA	NA	NA	NA	NA	NA	NA	NA	NA	NA	NA	NA	NA	NA	NA	NA	NA	NA	NA	NA	NA	8	395	299.1	75.7	12240	NA	10.8371	2493.84
DSV	2019-05-04	647	Hulk_agaS	agaSAAT GmbH	Co	5	7	5	1	8.55	152	NA	NA	NA	NA	NA	NA	NA	NA	NA	NA	NA	NA	NA	NA	NA	NA	NA	NA	NA	NA	NA	NA	NA	NA	NA	NA	NA	NA	7	430.6	322.7	74.9	8520	NA	7.46372	2689.92
DSV	2019-05-04	648	Hulk_agaS	agaSAAT GmbH	DAP	5	8	5	1	8.55	154	NA	NA	NA	NA	NA	NA	NA	NA	NA	NA	NA	NA	NA	NA	NA	NA	NA	NA	NA	NA	NA	NA	NA	NA	NA	NA	NA	NA	6	450.5	340.3	75.5	1920	NA	1.69544	2570.4
DSV	2019-05-04	649	Sulist	DSV	DAP	5	9	5	1	8.55	163	NA	NA	NA	NA	NA	NA	NA	NA	NA	NA	NA	NA	NA	NA	NA	NA	NA	NA	NA	NA	NA	NA	NA	NA	NA	NA	NA	NA	6	436.7	340	77.9	12600	NA	11.48	2238.96
DSV	2019-05-04	650	Sulist	DSV	Co	5	10	5	1	8.55	159	NA	NA	NA	NA	NA	NA	NA	NA	NA	NA	NA	NA	NA	NA	NA	NA	NA	NA	NA	NA	NA	NA	NA	NA	NA	NA	NA	NA	6	428.6	329.7	76.9	11920	NA	10.721	2335.8
DSV	2019-05-04	651	AMAROC_AM	Agro Mais	Co	6	10	6	1	8.55	156	NA	NA	NA	NA	NA	NA	NA	NA	NA	NA	NA	NA	NA	NA	NA	NA	NA	NA	NA	NA	NA	NA	NA	NA	NA	NA	NA	NA	6	443.2	337.3	76.1	13820	NA	12.3006	2184
DSV	2019-05-04	652	AMAROC_AM	Agro Mais	DAP	6	9	6	1	8.55	152	NA	NA	NA	NA	NA	NA	NA	NA	NA	NA	NA	NA	NA	NA	NA	NA	NA	NA	NA	NA	NA	NA	NA	NA	NA	NA	NA	NA	6	436.8	334.4	76.6	13740	NA	12.3098	2055.6
DSV	2019-05-04	653	LG_30258	Limagrain	DAP	6	8	6	1	8.55	140	NA	NA	NA	NA	NA	NA	NA	NA	NA	NA	NA	NA	NA	NA	NA	NA	NA	NA	NA	NA	NA	NA	NA	NA	NA	NA	NA	NA	8	430.9	324.6	75.3	12420	NA	10.9383	2475.96
DSV	2019-05-04	654	LG_30258	Limagrain	Co	6	7	6	1	8.55	135	NA	NA	NA	NA	NA	NA	NA	NA	NA	NA	NA	NA	NA	NA	NA	NA	NA	NA	NA	NA	NA	NA	NA	NA	NA	NA	NA	NA	7	410	310.3	75.7	14920	NA	13.2099	2471.16
DSV	2019-05-04	655	Volney	DSV	Co	6	6	6	1	8.55	142	NA	NA	NA	NA	NA	NA	NA	NA	NA	NA	NA	NA	NA	NA	NA	NA	NA	NA	NA	NA	NA	NA	NA	NA	NA	NA	NA	NA	8	435.6	329.1	75.6	13660	NA	12.0783	2272.8
DSV	2019-05-04	656	Volney	DSV	DAP	6	5	6	1	8.55	142	NA	NA	NA	NA	NA	NA	NA	NA	NA	NA	NA	NA	NA	NA	NA	NA	NA	NA	NA	NA	NA	NA	NA	NA	NA	NA	NA	NA	8	437.8	325.1	74.3	9120	NA	7.92533	2549.28
DSV	2019-05-04	657	DEL4	DSV	DAP	6	4	6	1	8.55	152	NA	NA	NA	NA	NA	NA	NA	NA	NA	NA	NA	NA	NA	NA	NA	NA	NA	NA	NA	NA	NA	NA	NA	NA	NA	NA	NA	NA	6	429.5	329.1	76.6	8480	NA	7.59729	2686.44
DSV	2019-05-04	658	DEL4	DSV	Co	6	3	6	1	8.55	145	NA	NA	NA	NA	NA	NA	NA	NA	NA	NA	NA	NA	NA	NA	NA	NA	NA	NA	NA	NA	NA	NA	NA	NA	NA	NA	NA	NA	7	428.7	327.7	76.4	6120	NA	5.46863	2676
DSV	2019-05-04	659	Crosbey	DSV	Co	6	2	6	1	8.55	131	NA	NA	NA	NA	NA	NA	NA	NA	NA	NA	NA	NA	NA	NA	NA	NA	NA	NA	NA	NA	NA	NA	NA	NA	NA	NA	NA	NA	7	417.2	301.6	72.3	1580	NA	1.33607	2930.4
DSV	2019-05-04	660	Crosbey	DSV	DAP	6	1	6	1	8.55	122	NA	NA	NA	NA	NA	NA	NA	NA	NA	NA	NA	NA	NA	NA	NA	NA	NA	NA	NA	NA	NA	NA	NA	NA	NA	NA	NA	NA	6	425.5	318.1	74.8	820	NA	0.71738	2960.52
DSV	2019-05-04	661	Erasmus	DSV	DAP	1	1	7	2	8.55	124	NA	NA	NA	NA	NA	NA	NA	NA	NA	NA	NA	NA	NA	NA	NA	NA	NA	NA	NA	NA	NA	NA	NA	NA	NA	NA	NA	NA	7	416.9	291.9	70	2220	NA	1.81754	2802.84
DSV	2019-05-04	662	Erasmus	DSV	Co	1	2	7	2	8.55	134	NA	NA	NA	NA	NA	NA	NA	NA	NA	NA	NA	NA	NA	NA	NA	NA	NA	NA	NA	NA	NA	NA	NA	NA	NA	NA	NA	NA	7	413.1	287.2	69.5	2940	NA	2.38982	2759.04
DSV	2019-05-04	663	Crosbey	DSV	Co	1	3	7	2	8.55	137	NA	NA	NA	NA	NA	NA	NA	NA	NA	NA	NA	NA	NA	NA	NA	NA	NA	NA	NA	NA	NA	NA	NA	NA	NA	NA	NA	NA	7	431.1	333	77.2	8160	NA	7.36786	2616.48
DSV	2019-05-04	664	Crosbey	DSV	DAP	1	4	7	2	8.55	144	NA	NA	NA	NA	NA	NA	NA	NA	NA	NA	NA	NA	NA	NA	NA	NA	NA	NA	NA	NA	NA	NA	NA	NA	NA	NA	NA	NA	8	431.2	337.6	78.3	11940	NA	10.9345	2589.48
DSV	2019-05-04	665	DS1901C	DSV	DAP	1	5	7	2	8.55	158	NA	NA	NA	NA	NA	NA	NA	NA	NA	NA	NA	NA	NA	NA	NA	NA	NA	NA	NA	NA	NA	NA	NA	NA	NA	NA	NA	NA	9	436.3	318.7	73	4500	NA	3.84211	2644.8
DSV	2019-05-04	666	DS1901C	DSV	Co	1	6	7	2	8.55	150	NA	NA	NA	NA	NA	NA	NA	NA	NA	NA	NA	NA	NA	NA	NA	NA	NA	NA	NA	NA	NA	NA	NA	NA	NA	NA	NA	NA	8	446.2	330.7	74.1	6020	NA	5.21733	2530.44
DSV	2019-05-04	667	Sulist	DSV	Co	1	7	7	2	8.55	151	NA	NA	NA	NA	NA	NA	NA	NA	NA	NA	NA	NA	NA	NA	NA	NA	NA	NA	NA	NA	NA	NA	NA	NA	NA	NA	NA	NA	7	435.8	330.6	75.9	7560	NA	6.71116	2230.08
DSV	2019-05-04	668	Sulist	DSV	DAP	1	8	7	2	8.55	152	NA	NA	NA	NA	NA	NA	NA	NA	NA	NA	NA	NA	NA	NA	NA	NA	NA	NA	NA	NA	NA	NA	NA	NA	NA	NA	NA	NA	7	443.5	332.9	75.1	11120	NA	9.76739	2368.68
DSV	2019-05-04	669	LG_3216	Limagrain	DAP	1	9	7	2	8.55	141	NA	NA	NA	NA	NA	NA	NA	NA	NA	NA	NA	NA	NA	NA	NA	NA	NA	NA	NA	NA	NA	NA	NA	NA	NA	NA	NA	NA	7	453.5	347.8	76.7	12520	NA	11.2314	2609.88
DSV	2019-05-04	670	LG_3216	Limagrain	Co	1	10	7	2	8.55	143	NA	NA	NA	NA	NA	NA	NA	NA	NA	NA	NA	NA	NA	NA	NA	NA	NA	NA	NA	NA	NA	NA	NA	NA	NA	NA	NA	NA	7	450.9	341.2	75.7	13020	NA	11.5276	2805.48
DSV	2019-05-04	671	WALTERINIO_KWS	KWS	Co	2	10	8	2	8.55	152	NA	NA	NA	NA	NA	NA	NA	NA	NA	NA	NA	NA	NA	NA	NA	NA	NA	NA	NA	NA	NA	NA	NA	NA	NA	NA	NA	NA	7	443.4	330.1	74.4	6600	NA	5.74316	2610.12
DSV	2019-05-04	672	WALTERINIO_KWS	KWS	DAP	2	9	8	2	8.55	157	NA	NA	NA	NA	NA	NA	NA	NA	NA	NA	NA	NA	NA	NA	NA	NA	NA	NA	NA	NA	NA	NA	NA	NA	NA	NA	NA	NA	7	438.5	329.4	75.1	7280	NA	6.39448	2739.84
DSV	2019-05-04	673	Roots	DSV	DAP	2	8	8	2	8.55	161	NA	NA	NA	NA	NA	NA	NA	NA	NA	NA	NA	NA	NA	NA	NA	NA	NA	NA	NA	NA	NA	NA	NA	NA	NA	NA	NA	NA	7	449.6	342.8	76.2	11740	NA	10.463	2465.76
DSV	2019-05-04	674	Roots	DSV	Co	2	7	8	2	8.55	158	NA	NA	NA	NA	NA	NA	NA	NA	NA	NA	NA	NA	NA	NA	NA	NA	NA	NA	NA	NA	NA	NA	NA	NA	NA	NA	NA	NA	8	393.4	305.4	77.6	10220	NA	9.2757	2679.36
DSV	2019-05-04	675	P_8666	Pioneer	Co	2	6	8	2	8.55	132	NA	NA	NA	NA	NA	NA	NA	NA	NA	NA	NA	NA	NA	NA	NA	NA	NA	NA	NA	NA	NA	NA	NA	NA	NA	NA	NA	NA	5	401.3	288.8	72	1520	NA	1.28	2271.96
DSV	2019-05-04	676	P_8666	Pioneer	DAP	2	5	8	2	8.55	149	NA	NA	NA	NA	NA	NA	NA	NA	NA	NA	NA	NA	NA	NA	NA	NA	NA	NA	NA	NA	NA	NA	NA	NA	NA	NA	NA	NA	7	408.5	293.4	71.8	1720	NA	1.4444	2630.4
DSV	2019-05-04	677	DEL4	DSV	DAP	2	4	8	2	8.55	151	NA	NA	NA	NA	NA	NA	NA	NA	NA	NA	NA	NA	NA	NA	NA	NA	NA	NA	NA	NA	NA	NA	NA	NA	NA	NA	NA	NA	8	438.7	344.3	78.5	6540	NA	6.00456	2611.44
DSV	2019-05-04	678	DEL4	DSV	Co	2	3	8	2	8.55	142	NA	NA	NA	NA	NA	NA	NA	NA	NA	NA	NA	NA	NA	NA	NA	NA	NA	NA	NA	NA	NA	NA	NA	NA	NA	NA	NA	NA	7	425	330.6	77.8	4520	NA	4.11294	2665.08
DSV	2019-05-04	679	Aakusta	DSV	Co	2	2	8	2	8.55	150	NA	NA	NA	NA	NA	NA	NA	NA	NA	NA	NA	NA	NA	NA	NA	NA	NA	NA	NA	NA	NA	NA	NA	NA	NA	NA	NA	NA	9	406.5	293.3	72.2	1140	NA	0.962667	2842.8
DSV	2019-05-04	680	Aakusta	DSV	DAP	2	1	8	2	8.55	132	NA	NA	NA	NA	NA	NA	NA	NA	NA	NA	NA	NA	NA	NA	NA	NA	NA	NA	NA	NA	NA	NA	NA	NA	NA	NA	NA	NA	7	318.2	227.1	71.4	420	NA	0.350737	2857.68
DSV	2019-05-04	681	AMAROC_AM	Agro Mais	DAP	3	1	9	2	8.55	135	NA	NA	NA	NA	NA	NA	NA	NA	NA	NA	NA	NA	NA	NA	NA	NA	NA	NA	NA	NA	NA	NA	NA	NA	NA	NA	NA	NA	7	413	296.4	71.8	1520	NA	1.27644	2781.96
DSV	2019-05-04	682	AMAROC_AM	Agro Mais	Co	3	2	9	2	8.55	147	NA	NA	NA	NA	NA	NA	NA	NA	NA	NA	NA	NA	NA	NA	NA	NA	NA	NA	NA	NA	NA	NA	NA	NA	NA	NA	NA	NA	7	421.9	297.2	70.4	1440	NA	1.18568	2928.6
DSV	2019-05-04	683	Hulk_agaS	agaSAAT GmbH	Co	3	3	9	2	8.55	150	NA	NA	NA	NA	NA	NA	NA	NA	NA	NA	NA	NA	NA	NA	NA	NA	NA	NA	NA	NA	NA	NA	NA	NA	NA	NA	NA	NA	8	3.9	3.8	97.4	340	NA	0.387322	NA
DSV	2019-05-04	684	Hulk_agaS	agaSAAT GmbH	DAP	3	4	9	2	8.55	152	NA	NA	NA	NA	NA	NA	NA	NA	NA	NA	NA	NA	NA	NA	NA	NA	NA	NA	NA	NA	NA	NA	NA	NA	NA	NA	NA	NA	8	398.2	307.4	77.2	1080	NA	0.975158	2566.8
DSV	2019-05-04	685	STABIL_KWS	KWS	DAP	3	5	9	2	8.55	152	NA	NA	NA	NA	NA	NA	NA	NA	NA	NA	NA	NA	NA	NA	NA	NA	NA	NA	NA	NA	NA	NA	NA	NA	NA	NA	NA	NA	8	439.5	348.8	79.4	6720	NA	6.24056	2883.72
DSV	2019-05-04	686	STABIL_KWS	KWS	Co	3	6	9	2	8.55	144	NA	NA	NA	NA	NA	NA	NA	NA	NA	NA	NA	NA	NA	NA	NA	NA	NA	NA	NA	NA	NA	NA	NA	NA	NA	NA	NA	NA	8	450.1	360.9	80.2	8840	NA	8.29202	2666.4
DSV	2019-05-04	687	SIMPATICO_KWS	KWS	Co	3	7	9	2	8.55	150	NA	NA	NA	NA	NA	NA	NA	NA	NA	NA	NA	NA	NA	NA	NA	NA	NA	NA	NA	NA	NA	NA	NA	NA	NA	NA	NA	NA	7	446.6	344.9	77.2	10860	NA	9.80575	2543.52
DSV	2019-05-04	688	SIMPATICO_KWS	KWS	DAP	3	8	9	2	8.55	157	NA	NA	NA	NA	NA	NA	NA	NA	NA	NA	NA	NA	NA	NA	NA	NA	NA	NA	NA	NA	NA	NA	NA	NA	NA	NA	NA	NA	7	443.8	337.8	76.1	10680	NA	9.50582	2584.68
DSV	2019-05-04	689	RICARDINIO_KWS	KWS	DAP	3	9	9	2	8.55	155	NA	NA	NA	NA	NA	NA	NA	NA	NA	NA	NA	NA	NA	NA	NA	NA	NA	NA	NA	NA	NA	NA	NA	NA	NA	NA	NA	NA	7	441.7	333.3	75.5	10680	NA	9.43088	2397.36
DSV	2019-05-04	690	RICARDINIO_KWS	KWS	Co	3	10	9	2	8.55	152	NA	NA	NA	NA	NA	NA	NA	NA	NA	NA	NA	NA	NA	NA	NA	NA	NA	NA	NA	NA	NA	NA	NA	NA	NA	NA	NA	NA	7	450	339.7	75.5	12640	NA	11.1616	2393.16
DSV	2019-05-04	691	LG_30258	Limagrain	Co	4	10	10	2	8.55	142	NA	NA	NA	NA	NA	NA	NA	NA	NA	NA	NA	NA	NA	NA	NA	NA	NA	NA	NA	NA	NA	NA	NA	NA	NA	NA	NA	NA	8	452.5	341.5	75.5	13440	NA	11.8681	2457.12
DSV	2019-05-04	692	LG_30258	Limagrain	DAP	4	9	10	2	8.55	145	NA	NA	NA	NA	NA	NA	NA	NA	NA	NA	NA	NA	NA	NA	NA	NA	NA	NA	NA	NA	NA	NA	NA	NA	NA	NA	NA	NA	8	455.1	347	76.2	14000	NA	12.4772	2517.24
DSV	2019-05-04	693	Geoxx_RAGT	RAGT	DAP	4	8	10	2	8.55	159	NA	NA	NA	NA	NA	NA	NA	NA	NA	NA	NA	NA	NA	NA	NA	NA	NA	NA	NA	NA	NA	NA	NA	NA	NA	NA	NA	NA	9	437.2	337.8	77.3	13680	NA	12.368	2336.28
DSV	2019-05-04	694	Geoxx_RAGT	RAGT	Co	4	7	10	2	8.55	156	NA	NA	NA	NA	NA	NA	NA	NA	NA	NA	NA	NA	NA	NA	NA	NA	NA	NA	NA	NA	NA	NA	NA	NA	NA	NA	NA	NA	8	438.8	340.5	77.6	13360	NA	12.1256	2435.76
DSV	2019-05-04	695	SY_Talisman	Syngenta	Co	4	6	10	2	8.55	160	NA	NA	NA	NA	NA	NA	NA	NA	NA	NA	NA	NA	NA	NA	NA	NA	NA	NA	NA	NA	NA	NA	NA	NA	NA	NA	NA	NA	8	448.5	353.6	78.8	12560	NA	11.5758	2319.24
DSV	2019-05-04	696	SY_Talisman	Syngenta	DAP	4	5	10	2	8.55	159	NA	NA	NA	NA	NA	NA	NA	NA	NA	NA	NA	NA	NA	NA	NA	NA	NA	NA	NA	NA	NA	NA	NA	NA	NA	NA	NA	NA	8	430.3	335.7	78	10360	NA	9.45123	2609.28
DSV	2019-05-04	697	P_8329	Pioneer	DAP	4	4	10	2	8.55	149	NA	NA	NA	NA	NA	NA	NA	NA	NA	NA	NA	NA	NA	NA	NA	NA	NA	NA	NA	NA	NA	NA	NA	NA	NA	NA	NA	NA	6	429.6	329.6	76.7	4240	NA	3.8036	2695.68
DSV	2019-05-04	698	P_8329	Pioneer	Co	4	3	10	2	8.55	142	NA	NA	NA	NA	NA	NA	NA	NA	NA	NA	NA	NA	NA	NA	NA	NA	NA	NA	NA	NA	NA	NA	NA	NA	NA	NA	NA	NA	4	427.4	325.8	76.2	1020	NA	0.909053	2588.76
DSV	2019-05-04	699	Janeen	DSV	Co	4	2	10	2	8.55	140	NA	NA	NA	NA	NA	NA	NA	NA	NA	NA	NA	NA	NA	NA	NA	NA	NA	NA	NA	NA	NA	NA	NA	NA	NA	NA	NA	NA	8	409.8	283.5	69.2	1700	NA	1.37591	2861.88
DSV	2019-05-04	700	Janeen	DSV	DAP	4	1	10	2	8.55	131	NA	NA	NA	NA	NA	NA	NA	NA	NA	NA	NA	NA	NA	NA	NA	NA	NA	NA	NA	NA	NA	NA	NA	NA	NA	NA	NA	NA	7	398.4	280.2	70.3	1120	NA	0.920889	2876.88
DSV	2019-05-04	701	Amaveritas_AM	Agro Mais	DAP	5	1	11	2	8.55	135	NA	NA	NA	NA	NA	NA	NA	NA	NA	NA	NA	NA	NA	NA	NA	NA	NA	NA	NA	NA	NA	NA	NA	NA	NA	NA	NA	NA	7	215	147.7	68.7	320	NA	0.257123	2817
DSV	2019-05-04	702	Amaveritas_AM	Agro Mais	Co	5	2	11	2	8.55	149	NA	NA	NA	NA	NA	NA	NA	NA	NA	NA	NA	NA	NA	NA	NA	NA	NA	NA	NA	NA	NA	NA	NA	NA	NA	NA	NA	NA	7	419.6	302.8	72.2	1860	NA	1.57067	2661.96
DSV	2019-05-04	703	LG_30222	Limagrain	Co	5	3	11	2	8.55	142	NA	NA	NA	NA	NA	NA	NA	NA	NA	NA	NA	NA	NA	NA	NA	NA	NA	NA	NA	NA	NA	NA	NA	NA	NA	NA	NA	NA	5	451.8	343.5	76	7440	NA	6.61333	3069.12
DSV	2019-05-04	704	LG_30222	Limagrain	DAP	5	4	11	2	8.55	143	NA	NA	NA	NA	NA	NA	NA	NA	NA	NA	NA	NA	NA	NA	NA	NA	NA	NA	NA	NA	NA	NA	NA	NA	NA	NA	NA	NA	7	444.6	342.7	77.1	11160	NA	10.0636	2979.12
DSV	2019-05-04	705	SY_KARDONA	Syngenta	DAP	5	5	11	2	8.55	165	NA	NA	NA	NA	NA	NA	NA	NA	NA	NA	NA	NA	NA	NA	NA	NA	NA	NA	NA	NA	NA	NA	NA	NA	NA	NA	NA	NA	8	446.5	342.7	76.8	11500	NA	10.3298	2674.68
DSV	2019-05-04	706	SY_KARDONA	Syngenta	Co	5	6	11	2	8.55	158	NA	NA	NA	NA	NA	NA	NA	NA	NA	NA	NA	NA	NA	NA	NA	NA	NA	NA	NA	NA	NA	NA	NA	NA	NA	NA	NA	NA	8	417.6	322.6	77.3	14780	NA	13.3625	2367
DSV	2019-05-04	707	AgroPolis_AM	Agro Mais	Co	5	7	11	2	8.55	142	NA	NA	NA	NA	NA	NA	NA	NA	NA	NA	NA	NA	NA	NA	NA	NA	NA	NA	NA	NA	NA	NA	NA	NA	NA	NA	NA	NA	6	424.3	323	76.1	14200	NA	12.6388	2207.88
DSV	2019-05-04	708	AgroPolis_AM	Agro Mais	DAP	5	8	11	2	8.55	143	NA	NA	NA	NA	NA	NA	NA	NA	NA	NA	NA	NA	NA	NA	NA	NA	NA	NA	NA	NA	NA	NA	NA	NA	NA	NA	NA	NA	6	426.6	320.7	75.2	11620	NA	10.2202	2363.04
DSV	2019-05-04	709	BERNARDINIO_KWS	KWS	DAP	5	9	11	2	8.55	160	NA	NA	NA	NA	NA	NA	NA	NA	NA	NA	NA	NA	NA	NA	NA	NA	NA	NA	NA	NA	NA	NA	NA	NA	NA	NA	NA	NA	8	454.2	350.3	77.1	12160	NA	10.9653	2488.68
DSV	2019-05-04	710	BERNARDINIO_KWS	KWS	Co	5	10	11	2	8.55	155	NA	NA	NA	NA	NA	NA	NA	NA	NA	NA	NA	NA	NA	NA	NA	NA	NA	NA	NA	NA	NA	NA	NA	NA	NA	NA	NA	NA	8	443.3	339.1	76.5	13420	NA	12.0074	2376.36
DSV	2019-05-04	711	Ambient	DSV	Co	6	10	12	2	8.55	149	NA	NA	NA	NA	NA	NA	NA	NA	NA	NA	NA	NA	NA	NA	NA	NA	NA	NA	NA	NA	NA	NA	NA	NA	NA	NA	NA	NA	7	465.3	373.9	80.4	8220	NA	7.72968	2413.56
DSV	2019-05-04	712	Ambient	DSV	DAP	6	9	12	2	8.55	161	NA	NA	NA	NA	NA	NA	NA	NA	NA	NA	NA	NA	NA	NA	NA	NA	NA	NA	NA	NA	NA	NA	NA	NA	NA	NA	NA	NA	7	448.2	356.8	79.6	6540	NA	6.0887	2661.36
DSV	2019-05-04	713	FIGARO_KWS	KWS	DAP	6	8	12	2	8.55	159	NA	NA	NA	NA	NA	NA	NA	NA	NA	NA	NA	NA	NA	NA	NA	NA	NA	NA	NA	NA	NA	NA	NA	NA	NA	NA	NA	NA	7	426.8	332	77.8	11300	NA	10.2823	2325.48
DSV	2019-05-04	714	FIGARO_KWS	KWS	Co	6	7	12	2	8.55	162	NA	NA	NA	NA	NA	NA	NA	NA	NA	NA	NA	NA	NA	NA	NA	NA	NA	NA	NA	NA	NA	NA	NA	NA	NA	NA	NA	NA	7	450.1	349.8	77.7	13220	NA	12.014	2525.52
DSV	2019-05-04	715	BENEDICTIO_KWS	KWS	Co	6	6	12	2	8.55	143	NA	NA	NA	NA	NA	NA	NA	NA	NA	NA	NA	NA	NA	NA	NA	NA	NA	NA	NA	NA	NA	NA	NA	NA	NA	NA	NA	NA	6	446.7	349.1	78.2	10140	NA	9.27425	2493.24
DSV	2019-05-04	716	BENEDICTIO_KWS	KWS	DAP	6	5	12	2	8.55	152	NA	NA	NA	NA	NA	NA	NA	NA	NA	NA	NA	NA	NA	NA	NA	NA	NA	NA	NA	NA	NA	NA	NA	NA	NA	NA	NA	NA	7	439.8	340.3	77.4	10620	NA	9.61389	2657.52
DSV	2019-05-04	717	ES_METRONOM	Euralis	DAP	6	4	12	2	8.55	170	NA	NA	NA	NA	NA	NA	NA	NA	NA	NA	NA	NA	NA	NA	NA	NA	NA	NA	NA	NA	NA	NA	NA	NA	NA	NA	NA	NA	7	444.4	345.6	77.8	5980	NA	5.44145	2746.92
DSV	2019-05-04	718	ES_METRONOM	Euralis	Co	6	3	12	2	8.55	159	NA	NA	NA	NA	NA	NA	NA	NA	NA	NA	NA	NA	NA	NA	NA	NA	NA	NA	NA	NA	NA	NA	NA	NA	NA	NA	NA	NA	8	432.4	329.7	76.2	4240	NA	3.77881	2794.44
DSV	2019-05-04	719	Volney	DSV	Co	6	2	12	2	8.55	140	NA	NA	NA	NA	NA	NA	NA	NA	NA	NA	NA	NA	NA	NA	NA	NA	NA	NA	NA	NA	NA	NA	NA	NA	NA	NA	NA	NA	7	409.1	291.1	71.2	1040	NA	0.866058	2767.08
DSV	2019-05-04	720	Volney	DSV	DAP	6	1	12	2	8.55	137	NA	NA	NA	NA	NA	NA	NA	NA	NA	NA	NA	NA	NA	NA	NA	NA	NA	NA	NA	NA	NA	NA	NA	NA	NA	NA	NA	NA	7	365.8	249.2	68.1	520	NA	0.414175	2886.24
